# Supplementary material for: From gene detection to resistome ecology: targeted hybrid capture in AMR surveillance
Source: mSphere. 2026 Jun 15;11(7):e00221-26. doi: 10.1128/msphere.00221-26 (PMC13410987; doi:10.1128/msphere.00221-26)
Supplement: Data S1 — Antimicrobial resistance genes detected by using hybrid capture across samples. [file msphere.00221-26-s0001.xlsx]

## Sheet: Sheet1
order	Peptide_Marker_ID	Peptide_Marker_DB	Gene	Gene_Family	Original_Gene	Gene_Classification	Confers Resistance To	Confers-Resistance-To ARO	Phenotype_ARO	Gene_ARO	Gene Annotation Depth	Combined Abundance	Min	Max	Mean	Median	Std	TR001_count	TR001_RPKM	TR002_count	TR002_RPKM	TR004_count	TR004_RPKM	TR009_count	TR009_RPKM	TR010_count	TR010_RPKM	TR011_count	TR011_RPKM	TR012_count	TR012_RPKM	TR013_count	TR013_RPKM	TR020_count	TR020_RPKM	TR021_count	TR021_RPKM	TR022_count	TR022_RPKM	TR023_count	TR023_RPKM	TR024_count	TR024_RPKM	TR025_count	TR025_RPKM	TR041_count	TR041_RPKM	TR042_count	TR042_RPKM
1	CARD_101290_TM_#02	CARD	MOX-5	MOX	MOX-5	antibiotic inactivation enzyme	cephalosporin, cephamycin, penam	0000032, 0000044, 3000008	3000557	3002188	8	69	0	58	0.575	0	5.36509	1	38.6375	0	0	0	0	0	0	0	0	0	0	0	0	0	0	0	0	0	0	0	0	10	32.1695	0	0	0	0	0	0	0	0
2	CARD_101290_TM_#08	CARD	MOX-5	MOX	MOX-5	antibiotic inactivation enzyme	cephalosporin, cephamycin, penam	0000032, 0000044, 3000008	3000557	3002188	8	153	0	101	1.275	0	10.2932	1	32.5368	0	0	0	0	0	0	0	0	0	0	0	0	0	0	0	0	0	0	0	0	51	114.926	0	0	0	0	0	0	0	0
3	CARD_101290_TM_#11	CARD	MOX-5	MOX	MOX-5	antibiotic inactivation enzyme	cephalosporin, cephamycin, penam	0000032, 0000044, 3000008	3000557	3002188	8	9265	0	9146	77.2083	0	834.871	4	118.885	0	0	0	0	0	0	0	0	0	0	0	0	0	0	0	0	0	0	0	0	14	38.9448	0	0	0	0	0	0	0	0
4	CARD_102168_TM_#01	CARD	aadS	aad	aadS	antibiotic inactivation enzyme	streptomycin, aminoglycoside antibiotic	0000040, 0000016	3000557	3004683	5	221262	0	153935	1843.85	1	14279.5	37	155.998	1	0.481916	1	0.148492	8	0.890034	0	0	153935	46809.3	0	0	2	0.556938	181	15.0734	142	20.1408	0	0	0	0	0	0	5037	1053.95	1218	261.27	2	0.286163
5	CARD_102662_TM_#02	CARD	OmpA	Omp	OmpA	protein modulating permeability to antibiotic	monobactam, carbapenem, cephalosporin, cephamycin, penam	0000004, 0000020, 0000032, 0000044, 3000008, 3003706	3000270	3005044	5	1379907	0	127347	11499.2	710.5	23387.8	2367	9887.16	9	4.06189	55	7.98149	439	47.3761	127347	22200.3	42252	12639.9	0	0	14160	3932.91	1023	83.793	253	34.9571	4241	6571.92	2206	578.107	18329	16663.3	333	68.4239	16265	3440.22	616	86.4998
6	CARD_102070_TM_#01	CARD	tetA	tet	Corynebacterium striatum tetA	efflux pump complex or subunit conferring antibiotic resistance	tetracycline, oxacillin, oxytetracycline	0000051, 0000056, 3000668	3000159	3004639	4	161128	0	97609	1342.73	5	9229.69	191	764.205	6	2.74012	68	9.49841	172	18.1045	48	8.10034	0	0	0	0	1	0.262425	0	0	1018	136.305	5	7.51082	0	0	0	0	818	162.172	0	0	0	0
7	CARD_100915_TM_#01	CARD	ugd	ugd	ugd	gene altering cell wall charge	peptide antibiotic	3000053.0	3003580	3003577	5	1521823	0	157413	12681.9	1965.5	23214.5	599	2405.34	18615	8467.53	1792	251.363	33798	3560.35	2139	359.498	15	4.35334	7	2.92242	3	0.804705	16880	1332.08	53481	7172.32	29	43.3124	5024	1269.15	4	3.51712	29000	5759.55	16650	3387.26	15935	2152.43
8	RESF_300093_TM_#01	RESF	AAC(6')-Ie-APH(2'')-Ia	AAC	AAC(6')-Ie-APH(2'')-Ia	antibiotic inactivation enzyme	plazomicin, amikacin, gentamicin C, sisomicin, netilmicin, kanamycin A, tobramycin, isepamicin, arbekacin, gentamicin B, aminoglycoside antibiotic	3003675, 0000013, 0000014, 0000035, 0000038, 0000049, 0000052, 3000652, 3000654, 3000655, 0000016	3000557	3002597	5	528584	0	51457	4404.87	723	8206.93	74	673.637	52	53.4152	14	4.4472	2822	668.958	6153	2325.82	5277	3431.12	33208	31213.7	171	102.733	51457	9129.52	3835	1151.74	14	46.3939	1	0.512797	0	0	594	266.548	37	17.0825	14	4.32132
9	RESF_300093_TM_#02	RESF	AAC(6')-Ie-APH(2'')-Ia	AAC	AAC(6')-Ie-APH(2'')-Ia	antibiotic inactivation enzyme	plazomicin, amikacin, gentamicin C, sisomicin, netilmicin, kanamycin A, tobramycin, isepamicin, arbekacin, gentamicin B, aminoglycoside antibiotic	3003675, 0000013, 0000014, 0000035, 0000038, 0000049, 0000052, 3000652, 3000654, 3000655, 0000016	3000557	3002597	5	340585	0	35155	2838.21	499.5	5399.32	27	277.837	24	28.4796	32	11.1382	1900	516.218	4070	1758.66	3669	2723.87	21939	23644.9	122	83.5826	35155	7143.65	2523	870.469	8	29.1393	1	0.647385	0	0	392	200.697	21	11.0407	11	3.80759
10	RESF_303042_TM_#01	RESF	tetO	tet	tetO	antibiotic target protection protein	tetracycline, doxycycline, minocycline, chlortetracycline, demeclocycline, oxytetracycline, tetracycline antibiotic	0000051, 0000069, 3000152, 3000528, 3000667, 3000668, 3000050	3000185	3000190	4	11753	0	1166	97.9417	11	201.996	5	789.922	0	0	0	0	20	88.6168	73	388.881	5	59.9094	0	0	0	0	8	37.418	27	126.858	3	172.599	21	182.17	0	0	1166	9248.96	74	623.666	1	5.20102
11	RESF_303042_TM_#02	RESF	tetO	tet	tetO	antibiotic target protection protein	tetracycline, doxycycline, minocycline, chlortetracycline, demeclocycline, oxytetracycline, tetracycline antibiotic	0000051, 0000069, 3000152, 3000528, 3000667, 3000668, 3000050	3000185	3000190	4	24483	0	3066	204.025	17	451.031	17	740.098	3	14.8036	0	0	19	21.9236	117	243.656	17	78.6779	4	18.1471	4	13.9663	6	5.13839	56	93.6311	0	0	20	58.0513	0	0	3066	7141.55	214	514.456	2	2.93015
12	RESF_303042_TM_#03	RESF	tetO	tet	tetO	antibiotic target protection protein	tetracycline, doxycycline, minocycline, chlortetracycline, demeclocycline, oxytetracycline, tetracycline antibiotic	0000051, 0000069, 3000152, 3000528, 3000667, 3000668, 3000050	3000185	3000190	4	29616	0	3381	246.8	22	531.156	7	270.462	5	21.8971	1	1.42044	17	17.312	168	298.789	14	43.4464	0	0	1	2.57504	4	3.04022	69	89.3108	3	43.1497	56	149.585	0	0	3381	6884.54	215	440.096	2	2.60051
13	RESF_303042_TM_#04	RESF	tetO	tet	tetO	antibiotic target protection protein	tetracycline, doxycycline, minocycline, chlortetracycline, demeclocycline, oxytetracycline, tetracycline antibiotic	0000051, 0000069, 3000152, 3000528, 3000667, 3000668, 3000050	3000185	3000190	4	35184	0	4023	293.2	28.5	633.351	21	756.532	18	73.4267	0	0	31	29.801	181	293.081	17	44.006	1	3.74548	4	10.5131	10	7.0871	96	122.405	8	109.596	70	166.734	0	0	4023	7555.27	229	446.674	1	1.20954
14	RESF_303042_TM_#06	RESF	tetO	tet	tetO	antibiotic target protection protein	tetracycline, doxycycline, minocycline, chlortetracycline, demeclocycline, oxytetracycline, tetracycline antibiotic	0000051, 0000069, 3000152, 3000528, 3000667, 3000668, 3000050	3000185	3000190	4	42309	0	4704	352.575	38	751.531	37	1487.43	11	106.835	1	1.43938	51	59.525	293	548.87	33	113.704	12	67.1141	0	0	40	35.875	124	167.415	9	274.397	98	268.733	0	0	4704	10015.4	125	273.54	2	2.70183
15	RESF_303042_TM_#07	RESF	tetO	tet	tetO	antibiotic target protection protein	tetracycline, doxycycline, minocycline, chlortetracycline, demeclocycline, oxytetracycline, tetracycline antibiotic	0000051, 0000069, 3000152, 3000528, 3000667, 3000668, 3000050	3000185	3000190	4	52991	0	5936	441.592	56.5	935.69	15	473.319	10	34.6884	0	0	62	53.1888	283	370.182	36	79.3164	12	38.2706	2	6.14936	36	23.1337	117	130.931	0	0	126	254.869	0	0	5936	9470.3	353	572.274	1	1.02991
16	RESF_303042_TM_#08	RESF	tetO	tet	tetO	antibiotic target protection protein	tetracycline, doxycycline, minocycline, chlortetracycline, demeclocycline, oxytetracycline, tetracycline antibiotic	0000051, 0000069, 3000152, 3000528, 3000667, 3000668, 3000050	3000185	3000190	4	52245	0	5566	435.375	42.5	914.848	21	685.081	11	40.5672	0	0	32	27.3381	277	393.146	37	90.2508	7	23.7345	0	0	35	22.4498	154	177.902	0	0	80	184.306	0	0	5566	9519.05	341	595.744	2	2.1899
17	RESF_303042_TM_#10	RESF	tetO	tet	tetO	antibiotic target protection protein	tetracycline, doxycycline, minocycline, chlortetracycline, demeclocycline, oxytetracycline, tetracycline antibiotic	0000051, 0000069, 3000152, 3000528, 3000667, 3000668, 3000050	3000185	3000190	4	61465	0	6473	512.208	58.5	1078.7	29	934.804	6	20.217	0	0	57	46.2806	455	573.923	14	32.2851	2	6.85343	2	4.19156	15	8.66537	158	159.021	16	146.203	167	309.022	0	0	6473	9977.78	415	667.081	7	7.7462
18	RESF_303042_TM_#11	RESF	tetO	tet	tetO	antibiotic target protection protein	tetracycline, doxycycline, minocycline, chlortetracycline, demeclocycline, oxytetracycline, tetracycline antibiotic	0000051, 0000069, 3000152, 3000528, 3000667, 3000668, 3000050	3000185	3000190	4	30372	0	3303	253.1	28.5	531.625	8	403.212	4	22.6034	0	0	40	52.6587	249	577.694	30	126.688	0	0	0	0	11	11.3289	66	110.909	2	38.0617	55	216.375	0	0	3303	9262.69	206	623.578	0	0
19	CARD_101066_TM_#03	CARD	tetJ	tet	tet(J)	efflux pump complex or subunit conferring antibiotic resistance	tetracycline	51.0	3000159	3000177	4	106094	0	26792	884.117	0	3508.45	1	15.5327	0	0	0	0	3982	1583.94	0	0	4	3.78664	0	0	9432	9522.72	2968	883.053	199	99.632	0	0	0	0	0	0	25	18.6827	0	0	0	0
20	CARD_101122_TM_#01	CARD	mdtM	mdt	mdtM	efflux pump complex or subunit conferring antibiotic resistance	acriflavine, lincomycin, puromycin, chloramphenicol, norfloxacin	0000045, 0000046, 0000047, 3000385, 3000662	3000159	3001214	4	1729545	0	115883	14412.9	1417.5	24595.1	1436	5757.88	24504	11148.6	2644	370.655	37578	3956.48	3136	526.301	46	13.0515	10	4.20511	3	0.806802	24749	1952.24	26967	3615.84	12	17.7233	1280	323.081	0	0	60532	12010.7	56240	11438.6	16796	2267.51
21	CARD_101653_TM_#01	CARD	emrA	emr	emrA	efflux pump complex or subunit conferring antibiotic resistance	antibiotic molecule	1000003.0	3000159	3000027	4	2752170	0	239131	22934.8	7050.5	36282	1379	5526.15	23710	10780.5	2369	331.386	46004	4840.8	7864	1314.43	1738	496.75	17	7.14166	519	137.819	25217	1987.26	82032	10985.1	1045	1550.5	14531	3664.54	703	610.284	56393	11182	57141	11615.5	18829	2540.72
22	CARD_100985_TM_#01	CARD	catS	CAT	catS	antibiotic inactivation enzyme	azidamfenicol, chloramphenicol, thiamphenicol, phenicol antibiotic	3000382, 3000385, 3000456, 3000387	3000557	3002688	4	27704	0	8112	230.867	0	1027.3	1	8.42234	0	0	0	0	0	0	0	0	0	0	0	0	0	0	0	0	958	271.81	0	0	0	0	0	0	0	0	0	0	0	0
23	CARD_100137_TM_#01	CARD	cpxA	cpx	cpxA	protein(s) and two-component regulatory system modulating antibiotic efflux	antibiotic molecule	1000003.0	3000451	3000830	4	409550	0	29980	3412.92	1720	4528.76	314	12130.6	2640	11461.4	276	361.455	9270	9181.83	3342	5373.22	1144	3086.82	1	4.23831	513	1321.13	3575	2644.54	10559	13157.1	1185	16848	2203	5136.26	485	4142.91	6856	12888.3	6748	12996.3	2061	2609.26
24	CARD_100137_TM_#02	CARD	cpxA	cpx	cpxA	protein(s) and two-component regulatory system modulating antibiotic efflux	antibiotic molecule	1000003.0	3000451	3000830	4	2365320	0	188097	19711	6736	29609.4	1252	6915.22	21977	13732.1	1994	383.435	40034	5792.5	8465	1953.47	2047	812.542	0	0	892	328.307	23172	2509.14	68121	12525.9	3405	7009.25	12212	4231.02	1212	1459.29	48022	13091.2	44845	12530.2	14328	2658.38
25	CARD_102609_TM_#01	CARD	KpnF	Kpn	Klebsiella pneumoniae KpnF	efflux pump complex or subunit conferring antibiotic resistance	cephalosporin	32.0	3000159	3004583	4	272692	0	26099	2272.43	99.5	4691.14	201	3125.65	0	0	18	9.49269	72	29.7878	26099	17008.1	9571	10649	0	0	2579	2685.54	192	58.5611	7	3.71696	1124	6550.86	380	371.37	4082	13932.6	52	39.989	3813	3023.46	154	81.3569
26	CARD_101173_TM_#01	CARD	H-NS	H-NS	H-NS	protein(s) and two-component regulatory system modulating antibiotic efflux	antibiotic molecule	1000003.0	3000451	3000676	3	766764	0	69679	6389.7	1942.5	10015.8	301	3277.67	6096	7582.36	621	238.063	18702	5392.41	1742	780.093	291	216.484	0	0	86	60.8759	7219	1557.19	19986	7299.88	822	3280.35	4058	2793.44	136	307.707	15009	8151.82	16878	9378.03	6114	2259.35
27	CARD_101716_TM_#01	CARD	bacA	bac	bacA	protein(s) conferring antibiotic resistance via molecular bypass	bacitracin A, bacitracin B, bacitracin F, peptide antibiotic	3000629, 3000630, 3000631, 3000053	3000012	3002986	4	2529968	0	207737	21083.1	7573	32314.1	1678	8964.63	17315	10485.4	1653	308.052	53145	7449.44	3666	818.222	107	41.0104	11	5.83718	41	14.5434	24323	2551.55	77863	13860.6	1590	3146.84	13097	4396.32	197	228.656	49652	13108.5	50760	13736.1	15785	2837.36
28	CARD_102114_TM_#01	CARD	msbA	msb	msbA	efflux pump complex or subunit conferring antibiotic resistance	metronidazole	3000689.0	3000159	3003950	4	1948012	0	167691	16233.4	5831.5	25283.3	720	3542.16	16708	9304.27	1867	319.494	40211	5179.51	2848	584.54	191	67.4279	10	5.12821	50	16.441	18045	1739.51	52374	8575.99	108	195.654	9774	3016.28	136	145.95	42745	10369	43624	10846.5	14644	2418.94
29	CARD_102114_TM_#02	CARD	msbA	msb	msbA	efflux pump complex or subunit conferring antibiotic resistance	metronidazole	3000689.0	3000159	3003950	4	62198	0	6271	518.317	110	867.831	28	2894.37	513	14666.9	82	625.69	1083	7116.68	84	995.371	0	0	0	0	1	4.29174	572	2598.74	1682	11905.3	0	0	310	4513.04	0	0	1288	16087.3	1181	14986.2	440	3652.86
30	RESF_302566_TM_#06	RESF	mphC	mph	mphC	antibiotic inactivation enzyme	erythromycin, roxithromycin, telithromycin, clarithromycin, tylosin, spiramycin, azithromycin, dirithromycin, oleandomycin, macrolide antibiotic	0000006, 0000027, 0000057, 0000065, 3000145, 3000156, 3000158, 3000176, 3000867, 0000000	3000557	3000319	5	43797	0	19029	364.975	0	2255.08	15	473.112	0	0	46	54.2483	0	0	0	0	83	202.89	7	23.0079	2	4.20415	15	12.0575	24	28.7217	0	0	0	0	0	0	0	0	0	0	0	0
31	RESF_302566_TM_#10	RESF	mphC	mph	mphC	antibiotic inactivation enzyme	erythromycin, roxithromycin, telithromycin, clarithromycin, tylosin, spiramycin, azithromycin, dirithromycin, oleandomycin, macrolide antibiotic	0000006, 0000027, 0000057, 0000065, 3000145, 3000156, 3000158, 3000176, 3000867, 0000000	3000557	3000319	5	30318	0	12874	252.65	0	1548.44	1	55.1964	0	0	24	46.3009	0	0	0	0	32	175.73	3	19.1733	6	22.3548	4	4.67726	38	70.2652	0	0	0	0	0	0	0	0	0	0	0	0
32	RESF_302566_TM_#11	RESF	mphC	mph	mphC	antibiotic inactivation enzyme	erythromycin, roxithromycin, telithromycin, clarithromycin, tylosin, spiramycin, azithromycin, dirithromycin, oleandomycin, macrolide antibiotic	0000006, 0000027, 0000057, 0000065, 3000145, 3000156, 3000158, 3000176, 3000867, 0000000	3000557	3000319	5	49948	0	19699	416.233	0	2528.52	4	122.416	1	3.93655	79	84.9652	0	0	10	12.8036	93	215.886	16	52.3836	9	18.7314	3	1.80607	34	35.6061	3	34.178	0	0	0	0	0	0	0	0	0	0
33	RESF_302566_TM_#12	RESF	mphC	mph	mphC	antibiotic inactivation enzyme	erythromycin, roxithromycin, telithromycin, clarithromycin, tylosin, spiramycin, azithromycin, dirithromycin, oleandomycin, macrolide antibiotic	0000006, 0000027, 0000057, 0000065, 3000145, 3000156, 3000158, 3000176, 3000867, 0000000	3000557	3000319	5	33579	0	13123	279.825	0	1685.23	1	49.0635	0	0	32	53.5473	0	0	0	0	43	149.193	3	16.9532	13	42.0903	9	8.69565	13	30.7917	0	0	0	0	0	0	0	0	0	0	0	0
34	CARD_101349_TM_#02	CARD	AcrF	acr	AcrF	efflux pump complex or subunit conferring antibiotic resistance	antibiotic molecule	1000003.0	3000159	3000502	4	829197	0	68880	6909.98	1420	11192.8	2	28.1	7558	11809.8	722	344.043	12956	4678.07	960	549.526	21	21.1955	1	1.46414	2	1.87276	8375	2261.88	26361	12028.4	12	62.7632	4569	3937.24	0	0	17012	11565.3	16754	11666.7	5468	2532.7
35	CARD_101349_TM_#04	CARD	AcrF	acr	AcrF	efflux pump complex or subunit conferring antibiotic resistance	antibiotic molecule	1000003.0	3000159	3000502	4	196607	0	16315	1638.39	334.5	2665.93	10	671.956	1686	11704.6	178	349.68	374	495.045	256	642.171	2	9.67239	0	0	0	0	1981	2329.92	5982	11718.2	5	125.072	1030	3758.6	0	0	4107	12235.7	4077	12539.1	1267	2607.08
36	CARD_102127_TM_#01	CARD	Mef(En2)	Mef(En2)	Mef(En2)	efflux pump complex or subunit conferring antibiotic resistance	macrolide antibiotic	0.0	3000159	3004659	5	190585	0	62949	1588.21	29.5	6218.38	67	268.738	2	0.91476	16	2.25491	814	85.7177	0	0	28	8.02428	0	0	0	0	932	73.3832	329	44.0648	0	0	0	0	0	0	0	0	1971	401.032	9	1.22217
37	CARD_102606_TM_#01	CARD	KpnE	Kpn	Klebsiella pneumoniae KpnE	efflux pump complex or subunit conferring antibiotic resistance	cephalosporin	32.0	3000159	3004580	4	370300	0	33634	3085.83	120.5	6404.37	71	963.945	1	1.55023	12	5.66889	106	36.508	33634	18767.3	11792	11252.1	0	0	3253	2902.9	200	52.416	18	8.18314	568	2872.26	562	473.047	5518	16070.7	60	39.6252	4346	2943.2	205	92.6022
38	CARD_100932_TM_#01	CARD	baeS	bae	baeS	protein(s) and two-component regulatory system modulating antibiotic efflux	antibiotic molecule	1000003.0	3000451	3000829	4	605550	0	37108	5046.25	1293.5	7881.17	430	3541.79	4462	4188.17	961	277.181	20171	4363	985	339.836	10	6.01256	4	3.48228	31	16.7058	2800	455.495	7057	1938.01	12	36.6807	1491	770.439	102	182.105	21316	8690.55	23352	9752.07	8243	2290.16
39	CARD_100932_TM_#02	CARD	baeS	bae	baeS	protein(s) and two-component regulatory system modulating antibiotic efflux	antibiotic molecule	1000003.0	3000451	3000829	4	799093	0	62243	6659.11	1531.5	10301.2	374	4320.05	7413	9762.48	797	322.055	16392	4982.84	1095	528.384	11	9.23732	4	4.91773	2	1.57255	6581	1501.07	21568	8324.07	11	46.1927	4246	3088.88	0	0	18520	10611.5	20944	12303.3	7073	2760.26
40	CARD_101356_TM_#01	CARD	AcrE	acr	AcrE	efflux pump complex or subunit conferring antibiotic resistance	antibiotic molecule	1000003.0	3000159	3000499	4	1838654	0	166263	15322.1	3087.5	25180.9	2	11.8885	15475	10338.5	1715	352.394	31717	4898.35	2101	516.979	32	13.5695	16	9.8969	2	0.787059	18973	2194.94	58629	11512.4	36	77.6744	9925	3674.52	0	0	39097	11383.9	35834	10695.8	12085	2395.12
41	RESF_302493_TM_#01	RESF	ErmT	Erm	ErmT	antibiotic target modifying enzyme	erythromycin, roxithromycin, lincomycin, telithromycin, clarithromycin, clindamycin, tylosin, spiramycin, azithromycin, dirithromycin, pristinamycin IA, quinupristin, pristinamycin IIA, madumycin II, griseoviridin, dalfopristin, pristinamycin IB, virginiamycin S2, vernamycin B-gamma, vernamycin C, patricin A, patricin B, ostreogrycin B3, oleandomycin, macrolide antibiotic, lincosamide antibiotic,…	0000006, 0000027, 0000046, 0000057, 0000065, 0000066, 3000145, 3000156, 3000158, 3000176, 3000583, 3000584, 3000669, 3000672, 3000673, 3000674, 3000675, 3000677, 3000678, 3000679, 3000680, 3000681, 3000682, 3000867, 0000000, 0000017, 0000026	3000519	3000595	6	556594	0	56302	4638.28	925.5	8950.93	24	122.244	12	6.83674	12	2.06955	240	31.9547	5662	1205.72	6124	2241.4	18091	9592.37	3003	1018.85	56302	5629.88	3791	643.996	16	30.2788	10	3.12079	1	1.12068	113	28.4972	311	80.6035	18	3.06718
42	CARD_102342_TM_#01	CARD	ampC	amp	Escherichia coli ampC beta-lactamase	antibiotic inactivation enzyme	penicillin, cephalosporin, penam	0000054, 0000032, 3000008	3000557	3004290	6	142947	0	12252	1191.22	237	1950.97	54	3596.15	1416	11401.7	113	331.846	2228	4242.97	171	520.52	6	28.3998	1	8.25926	0	0	1454	2166.18	4446	11934.4	0	0	741	3482.35	0	0	3320	11987.7	2934	11212.6	939	2268.74
43	CARD_102342_TM_#02	CARD	ampC	amp	Escherichia coli ampC beta-lactamase	antibiotic inactivation enzyme	penicillin, cephalosporin, penam	0000054, 0000032, 3000008	3000557	3004290	6	307182	0	26203	2559.85	527	4218.13	171	5705.61	13	70.9956	258	289.442	4837	4170.21	352	471.39	8	17.71	6	19.1353	0	0	3165	2021.89	9851	10871	0	0	1611	3326.99	0	0	6879	10915.2	6060	9917.39	2035	2198.75
44	CARD_102342_TM_#04	CARD	ampC	amp	Escherichia coli ampC beta-lactamase	antibiotic inactivation enzyme	penicillin, cephalosporin, penam	0000054, 0000032, 3000008	3000557	3004290	6	332382	0	27219	2769.85	686	4433.8	155	5637.76	3088	13534.2	306	431.916	5111	5293.7	345	543.551	8	20.9236	3	11.2364	0	0	3181	2490.52	10081	13608.3	289	4268.26	1684	4422.35	0	0	8043	15467.3	6848	13540	2216	2884.45
45	CARD_102342_TM_#05	CARD	ampC	amp	Escherichia coli ampC beta-lactamase	antibiotic inactivation enzyme	penicillin, cephalosporin, penam	0000054, 0000032, 3000008	3000557	3004290	6	291528	0	28187	2429.4	205	4400.71	161	5088.25	31	112.609	4	4.44106	5398	4695.23	359	506.442	6	13.6203	0	0	2	4.391	3296	2163.22	10100	11365.3	0	0	1582	3383.03	1	7.65373	2541	4119.02	4485	7465.82	2476	2753.78
46	CARD_102342_TM_#06	CARD	ampC	amp	Escherichia coli ampC beta-lactamase	antibiotic inactivation enzyme	penicillin, cephalosporin, penam	0000054, 0000032, 3000008	3000557	3004290	6	133060	0	12280	1108.83	217.5	1850.45	53	5682.62	1411	18431.6	105	386.055	1520	4922.22	191	1013.61	0	0	1	11.1073	0	0	1378	3178.02	4455	18132.2	6	238.067	661	5033.68	0	0	3395	20136.6	2762	16958.4	757	3002.08
47	CARD_102342_TM_#08	CARD	ampC	amp	Escherichia coli ampC beta-lactamase	antibiotic inactivation enzyme	penicillin, cephalosporin, penam	0000054, 0000032, 3000008	3000557	3004290	6	423039	0	37884	3525.32	833.5	5824.59	226	7907.59	4011	16531.6	420	539.282	434	401.384	458	702.045	5	12.9585	0	0	0	0	4189	3005.32	13384	16824.9	2	29.504	2053	4853.98	0	0	9568	17304.5	8567	15806.1	2720	3288.91
48	CARD_102342_TM_#09	CARD	ampC	amp	Escherichia coli ampC beta-lactamase	antibiotic inactivation enzyme	penicillin, cephalosporin, penam	0000054, 0000032, 3000008	3000557	3004290	6	171598	0	9061	1429.98	325.5	2120.45	148	6988.8	2220	12165.1	203	340.363	4203	5562.17	353	713.608	2	6.54308	0	0	0	0	1102	1125.39	2811	5320.38	2	35.4049	382	1232.02	0	0	5231	12899	4651	11510.8	1539	2500.82
49	RESF_300515_TM_#01	RESF	cepA	cep	cepA	antibiotic inactivation enzyme	cephalosporin	32.0	3000557	3003559	6	2742	0	777	22.85	0	93.4109	5	475.757	0	0	0	0	0	0	0	0	0	0	0	0	0	0	0	0	172	479.152	1	37.118	297	1472.24	0	0	0	0	121	568.145	6	19.366
50	RESF_300515_TM_#02	RESF	cepA	cep	cepA	antibiotic inactivation enzyme	cephalosporin	32.0	3000557	3003559	6	5499	0	1538	45.825	0	184.046	7	386.375	0	0	1	1.92774	0	0	0	0	0	0	0	0	0	0	0	0	483	1176.19	2	41.0949	578	2313.19	0	0	0	0	259	758.762	4	7.43003
51	RESF_300515_TM_#03	RESF	cepA	cep	cepA	antibiotic inactivation enzyme	cephalosporin	32.0	3000557	3003559	6	8285	0	2206	69.0417	0	276.681	2	69.4607	0	0	6	7.27777	0	0	0	0	0	0	0	0	0	0	9	6.14875	594	765.299	3	38.7862	960	2304.31	0	0	0	0	350	655.919	4	6.1201
52	RESF_300515_TM_#04	RESF	cepA	cep	cepA	antibiotic inactivation enzyme	cephalosporin	32.0	3000557	3003559	6	6750	0	1945	56.25	0	231.95	3	189.245	0	0	1	2.20313	0	0	0	0	0	0	0	0	0	0	17	19.2454	527	952.444	2	46.9656	697	2463.68	0	0	0	0	257	742.684	2	4.24573
53	RESF_300515_TM_#05	RESF	cepA	cep	cepA	antibiotic inactivation enzyme	cephalosporin	32.0	3000557	3003559	6	16478	0	4866	137.317	0	574.155	4	90.0164	0	0	27	18.9479	0	0	0	0	1	1.67267	0	0	0	0	23	10.4236	1118	829.167	9	77.8641	1630	2295.53	0	0	0	0	671	765.269	4	3.11685
54	RESF_300515_TM_#06	RESF	cepA	cep	cepA	antibiotic inactivation enzyme	cephalosporin	32.0	3000557	3003559	6	6641	0	2124	55.3417	0	238.491	1	41.7703	0	0	0	0	0	0	0	0	0	0	0	0	0	0	6	4.93008	551	871.201	2	32.2256	643	1804.42	0	0	0	0	293	661.14	7	9.83977
55	RESF_302562_TM_#01	RESF	mphA	mph	mphA	antibiotic inactivation enzyme	erythromycin, roxithromycin, telithromycin, clarithromycin, azithromycin, dirithromycin, oleandomycin, macrolide antibiotic	0000006, 0000027, 0000057, 0000065, 3000158, 3000176, 3000867, 0000000	3000557	3000316	5	3334779	0	547659	27789.8	23.5	81214.9	1	4.01428	44363	20133.2	32	4.46448	114187	11990.9	5	0.824279	9	2.59837	122	50.5418	23580	6291.27	47661	3747.44	6589	880.375	0	0	120790	30391.3	21626	18859.1	4959	982.137	21	4.27174	25	3.37223
56	NCBI_203819_TM_#02	NCBI	OXA	OXA	OXA beta-lactamase	antibiotic inactivation enzyme	carbapenem, cephalosporin, penam	0000020, 0000032, 3000008	3000557	3000017	5	37806	0	14140	315.05	0	1728.62	2	63.8405	0	0	0	0	0	0	0	0	2	4.40524	0	0	0	0	10717	6927.6	0	0	0	0	0	0	0	0	0	0	0	0	0	0
57	NCBI_203819_TM_#03	NCBI	OXA	OXA	OXA beta-lactamase	antibiotic inactivation enzyme	carbapenem, cephalosporin, penam	0000020, 0000032, 3000008	3000557	3000017	5	33634	0	11788	280.283	0	1500.92	2	90.9117	0	0	0	0	0	0	0	0	0	0	0	0	0	0	9655	9412.02	0	0	0	0	0	0	0	0	0	0	0	0	0	0
58	NCBI_203819_TM_#04	NCBI	OXA	OXA	OXA beta-lactamase	antibiotic inactivation enzyme	carbapenem, cephalosporin, penam	0000020, 0000032, 3000008	3000557	3000017	5	30209	0	11112	251.742	0	1359.7	1	123.64	0	0	2	8.63629	0	0	0	0	0	0	0	0	0	0	8472	17260.1	0	0	0	0	0	0	0	0	0	0	0	0	0	0
59	NCBI_203819_TM_#05	NCBI	OXA	OXA	OXA beta-lactamase	antibiotic inactivation enzyme	carbapenem, cephalosporin, penam	0000020, 0000032, 3000008	3000557	3000017	5	39168	0	13405	326.4	0	1703.99	5	351.25	0	0	0	0	0	0	0	0	0	0	0	0	0	0	10517	16368.4	0	0	0	0	0	0	0	0	0	0	0	0	0	0
60	NCBI_203819_TM_#07	NCBI	OXA	OXA	OXA beta-lactamase	antibiotic inactivation enzyme	carbapenem, cephalosporin, penam	0000020, 0000032, 3000008	3000557	3000017	5	20813	0	8554	173.442	0	970.006	4	426.345	0	0	1	3.72254	0	0	0	0	0	0	0	0	0	0	5177	11764.1	0	0	0	0	0	0	0	0	0	0	0	0	0	0
61	NCBI_203819_TM_#09	NCBI	OXA	OXA	OXA beta-lactamase	antibiotic inactivation enzyme	carbapenem, cephalosporin, penam	0000020, 0000032, 3000008	3000557	3000017	5	86405	0	28882	720.042	0	3736.74	14	443.998	0	0	1	1.25527	0	0	0	0	0	0	0	0	0	0	23332	15741.2	0	0	0	0	1	1.9884	0	0	0	0	0	0	1	1.06143
62	NCBI_203819_TM_#10	NCBI	OXA	OXA	OXA beta-lactamase	antibiotic inactivation enzyme	carbapenem, cephalosporin, penam	0000020, 0000032, 3000008	3000557	3000017	5	43907	0	14235	365.892	0	1948.79	12	639.37	0	0	0	0	0	0	1	2.19181	0	0	0	0	0	0	13739	15667.9	0	0	0	0	0	0	0	0	0	0	0	0	1	1.76306
63	CARD_102032_TM_#01	CARD	fusC	fus	fusC	antibiotic target protection protein	fusidic acid	3000759.0	3000185	3003733	4	2115	0	1214	17.625	0	115.196	42	256.663	0	0	108	22.9979	0	0	0	0	0	0	2	1.28331	0	0	8	0.968993	0	0	0	0	0	0	0	0	0	0	0	0	0	0
64	CARD_101353_TM_#01	CARD	mdtN	mdt	mdtN	efflux pump complex or subunit conferring antibiotic resistance	antibiotic molecule	1000003.0	3000159	3003548	4	2597215	0	193506	21643.5	5223.5	33586	1745	7009.81	26394	12002.7	2779	389.007	45820	4822.44	3578	599.964	44	12.7403	22	9.2425	2	0.528712	25952	2045.57	75278	10085	28	41.5835	12395	3126.85	2	1.75856	60954	12088	54807	11144.9	18274	2466.94
65	RESF_302534_TM_#11	RESF	vgaALC	vga	vgaALC	antibiotic target protection protein	pristinamycin IIA, madumycin II, griseoviridin, dalfopristin, pleuromutilin	3000669, 3000672, 3000673, 3000674, 3001317	3000185	3002830	5	10886	0	4767	90.7167	0	595.271	3	94.6224	0	0	0	0	0	0	2	2.63912	123	294.303	38	130.55	0	0	0	0	49	62.7064	0	0	0	0	0	0	0	0	0	0	0	0
66	RESF_302462_TM_#03	RESF	ErmB	Erm	ErmB	antibiotic target modifying enzyme	erythromycin, roxithromycin, lincomycin, telithromycin, clarithromycin, clindamycin, tylosin, spiramycin, azithromycin, dirithromycin, pristinamycin IA, quinupristin, pristinamycin IIA, madumycin II, griseoviridin, dalfopristin, pristinamycin IB, virginiamycin S2, vernamycin B-gamma, vernamycin C, patricin A, patricin B, ostreogrycin B3, oleandomycin, macrolide antibiotic, lincosamide antibiotic,…	0000006, 0000027, 0000046, 0000057, 0000065, 0000066, 3000145, 3000156, 3000158, 3000176, 3000583, 3000584, 3000669, 3000672, 3000673, 3000674, 3000675, 3000677, 3000678, 3000679, 3000680, 3000681, 3000682, 3000867, 0000000, 0000017, 0000026	3000519	3000375	6	164861	0	15504	1373.84	227	2559.78	2	154.55	3	23.6642	7	14.2859	89	167.881	1785	5231.75	1859	9156.23	5297	38058.8	886	4131.85	15504	20832.5	919	2051.22	2	57.5329	1	4.87157	0	0	52	179.813	30	103.311	2	5.20102
67	RESF_302462_TM_#06	RESF	ErmB	Erm	ErmB	antibiotic target modifying enzyme	erythromycin, roxithromycin, lincomycin, telithromycin, clarithromycin, clindamycin, tylosin, spiramycin, azithromycin, dirithromycin, pristinamycin IA, quinupristin, pristinamycin IIA, madumycin II, griseoviridin, dalfopristin, pristinamycin IB, virginiamycin S2, vernamycin B-gamma, vernamycin C, patricin A, patricin B, ostreogrycin B3, oleandomycin, macrolide antibiotic, lincosamide antibiotic,…	0000006, 0000027, 0000046, 0000057, 0000065, 0000066, 3000145, 3000156, 3000158, 3000176, 3000583, 3000584, 3000669, 3000672, 3000673, 3000674, 3000675, 3000677, 3000678, 3000679, 3000680, 3000681, 3000682, 3000867, 0000000, 0000017, 0000026	3000519	3000375	6	374816	0	39787	3123.47	446.5	6128.06	1	32.883	5	16.3716	11	11.1842	175	137.814	4409	5689.89	4097	9068.76	12977	41397.4	2214	4569.26	39787	23987	2663	2799.88	21	227.598	18	32.7807	1	6.29466	79	115.434	95	143.479	21	20.8653
68	RESF_302462_TM_#08	RESF	ErmB	Erm	ErmB	antibiotic target modifying enzyme	erythromycin, roxithromycin, lincomycin, telithromycin, clarithromycin, clindamycin, tylosin, spiramycin, azithromycin, dirithromycin, pristinamycin IA, quinupristin, pristinamycin IIA, madumycin II, griseoviridin, dalfopristin, pristinamycin IB, virginiamycin S2, vernamycin B-gamma, vernamycin C, patricin A, patricin B, ostreogrycin B3, oleandomycin, macrolide antibiotic, lincosamide antibiotic,…	0000006, 0000027, 0000046, 0000057, 0000065, 0000066, 3000145, 3000156, 3000158, 3000176, 3000583, 3000584, 3000669, 3000672, 3000673, 3000674, 3000675, 3000677, 3000678, 3000679, 3000680, 3000681, 3000682, 3000867, 0000000, 0000017, 0000026	3000519	3000375	6	368147	0	39120	3067.89	554	6069.88	10	288.878	9	36.1098	3	4.0592	175	138.821	4086	5243.15	4079	9129.39	13369	42754.6	2020	4115.72	39120	23853.3	2571	2706.07	11	129.768	10	18.2115	0	0	98	151.391	90	134.289	13	12.8218
69	RESF_302462_TM_#09	RESF	ErmB	Erm	ErmB	antibiotic target modifying enzyme	erythromycin, roxithromycin, lincomycin, telithromycin, clarithromycin, clindamycin, tylosin, spiramycin, azithromycin, dirithromycin, pristinamycin IA, quinupristin, pristinamycin IIA, madumycin II, griseoviridin, dalfopristin, pristinamycin IB, virginiamycin S2, vernamycin B-gamma, vernamycin C, patricin A, patricin B, ostreogrycin B3, oleandomycin, macrolide antibiotic, lincosamide antibiotic,…	0000006, 0000027, 0000046, 0000057, 0000065, 0000066, 3000145, 3000156, 3000158, 3000176, 3000583, 3000584, 3000669, 3000672, 3000673, 3000674, 3000675, 3000677, 3000678, 3000679, 3000680, 3000681, 3000682, 3000867, 0000000, 0000017, 0000026	3000519	3000375	6	309737	0	33775	2581.14	435.5	5201.06	23	809.251	11	53.099	0	0	156	155.295	3381	5098.8	3354	8959.96	11113	42260.1	1649	3988.09	33775	24506.7	2100	2643.57	11	155.97	1	2.11807	1	7.32096	69	117.192	72	128.115	14	16.5655
70	RESF_302462_TM_#10	RESF	ErmB	Erm	ErmB	antibiotic target modifying enzyme	erythromycin, roxithromycin, lincomycin, telithromycin, clarithromycin, clindamycin, tylosin, spiramycin, azithromycin, dirithromycin, pristinamycin IA, quinupristin, pristinamycin IIA, madumycin II, griseoviridin, dalfopristin, pristinamycin IB, virginiamycin S2, vernamycin B-gamma, vernamycin C, patricin A, patricin B, ostreogrycin B3, oleandomycin, macrolide antibiotic, lincosamide antibiotic,…	0000006, 0000027, 0000046, 0000057, 0000065, 0000066, 3000145, 3000156, 3000158, 3000176, 3000583, 3000584, 3000669, 3000672, 3000673, 3000674, 3000675, 3000677, 3000678, 3000679, 3000680, 3000681, 3000682, 3000867, 0000000, 0000017, 0000026	3000519	3000375	6	297947	0	31448	2482.89	390.5	4862.55	17	630.81	10	44.9675	5	6.13701	142	136.211	3274	5000.13	3369	8853.59	10147	38561	1739	4257.69	31448	22703.9	2080	2625.97	8	106.703	3	9.37542	2	15.4916	68	117.334	59	105.432	8	9.40515
71	RESF_302462_TM_#11	RESF	ErmB	Erm	ErmB	antibiotic target modifying enzyme	erythromycin, roxithromycin, lincomycin, telithromycin, clarithromycin, clindamycin, tylosin, spiramycin, azithromycin, dirithromycin, pristinamycin IA, quinupristin, pristinamycin IIA, madumycin II, griseoviridin, dalfopristin, pristinamycin IB, virginiamycin S2, vernamycin B-gamma, vernamycin C, patricin A, patricin B, ostreogrycin B3, oleandomycin, macrolide antibiotic, lincosamide antibiotic,…	0000006, 0000027, 0000046, 0000057, 0000065, 0000066, 3000145, 3000156, 3000158, 3000176, 3000583, 3000584, 3000669, 3000672, 3000673, 3000674, 3000675, 3000677, 3000678, 3000679, 3000680, 3000681, 3000682, 3000867, 0000000, 0000017, 0000026	3000519	3000375	6	346878	0	37090	2890.65	529.5	5592.4	2	67.1956	3	11.5529	12	15.7534	133	131.228	3960	5984.71	3913	10056.1	11330	42516	1946	4701.69	37090	26235.6	2165	2609.81	11	137.716	5	10.5904	0	0	68	126.882	85	148.172	12	16.9293
72	NCBI_204550_TM_#02	NCBI	tetK	tet	tet(K)	efflux pump complex or subunit conferring antibiotic resistance	tetracycline	51.0	3000159	3000178	4	87127	0	41782	726.058	0	4533.42	64	417.185	0	0	1	0.226793	9	1.54072	3	0.821929	2	0.942648	0	0	1	0.3954	34	4.30536	7	1.53568	0	0	0	0	0	0	1	0.323963	0	0	2	0.438907
73	NCBI_204550_TM_#03	NCBI	tetK	tet	tet(K)	efflux pump complex or subunit conferring antibiotic resistance	tetracycline	51.0	3000159	3000178	4	16359	0	7443	136.325	0	826.405	17	849.224	0	0	0	0	6	7.75279	2	3.11607	0	0	0	0	0	0	2	1.46516	4	4.9903	0	0	0	0	0	0	0	0	0	0	0	0
74	NCBI_204550_TM_#04	NCBI	tetK	tet	tet(K)	efflux pump complex or subunit conferring antibiotic resistance	tetracycline	51.0	3000159	3000178	4	17708	0	7842	147.567	0	898.512	6	180.804	0	0	0	0	4	3.12153	0	0	0	0	0	0	0	0	16	9.35451	3	2.98698	0	0	0	0	0	0	1	1.47029	0	0	1	1.07238
75	CARD_101952_TM_#01	CARD	patB	pat	patB	efflux pump complex or subunit conferring antibiotic resistance	antibiotic molecule	1000003.0	3000159	3000025	4	667	0	125	5.55833	0	20.0934	1	4.03525	0	0	0	0	0	0	0	0	0	0	4	1.68204	3	0.806802	0	0	0	0	0	0	27	6.86456	0	0	0	0	0	0	0	0
76	CARD_101114_TM_#01	CARD	tetQ	tet	tetQ	antibiotic target protection protein	tetracycline, doxycycline, minocycline, chlortetracycline, demeclocycline, oxytetracycline, tetracycline antibiotic	0000051, 0000069, 3000152, 3000528, 3000667, 3000668, 3000050	3000185	3000191	4	137108	0	8402	1142.57	221.5	1785.18	51	2019.44	105	429.87	14	17.5318	1281	1231.84	2434	3764.84	5690	14928.6	0	0	17	40.1978	238	169.548	5554	6897.53	37	788.589	1863	4374.08	0	0	1938	3429.3	480	876.772	7	7.92702
77	CARD_101114_TM_#02	CARD	tetQ	tet	tetQ	antibiotic target protection protein	tetracycline, doxycycline, minocycline, chlortetracycline, demeclocycline, oxytetracycline, tetracycline antibiotic	0000051, 0000069, 3000152, 3000528, 3000667, 3000668, 3000050	3000185	3000191	4	257083	0	20369	2142.36	547	3389.51	73	2254.68	178	588.727	16	14.7944	2174	1687.58	3812	4657.38	8282	17480.6	0	0	17	31.8727	274	158.738	9899	9626.47	7	74.4543	3024	5532.79	0	0	3355	4896.3	645	967.412	13	12.4689
78	CARD_101114_TM_#03	CARD	tetQ	tet	tetQ	antibiotic target protection protein	tetracycline, doxycycline, minocycline, chlortetracycline, demeclocycline, oxytetracycline, tetracycline antibiotic	0000051, 0000069, 3000152, 3000528, 3000667, 3000668, 3000050	3000185	3000191	4	244054	0	19245	2033.78	477	3226.56	76	2625.56	166	662.899	18	22.7632	2146	1971.46	3917	5671.52	8001	20104.2	0	0	14	34.5146	446	303.513	8934	10489.8	38	464.877	3112	6799.11	0	0	3417	5837.45	720	1233.93	7	7.88699
79	CARD_101114_TM_#05	CARD	tetQ	tet	tetQ	antibiotic target protection protein	tetracycline, doxycycline, minocycline, chlortetracycline, demeclocycline, oxytetracycline, tetracycline antibiotic	0000051, 0000069, 3000152, 3000528, 3000667, 3000668, 3000050	3000185	3000191	4	185095	0	13032	1542.46	323	2492.03	50	1488.53	145	501.336	29	30.2755	1720	1444.14	3108	4163	7113	16264.3	0	0	9	19.359	246	151.149	6902	7513.41	16	183.308	2464	4983.95	0	0	2467	3853.11	465	748.091	3	3.00059
80	CARD_101114_TM_#07	CARD	tetQ	tet	tetQ	antibiotic target protection protein	tetracycline, doxycycline, minocycline, chlortetracycline, demeclocycline, oxytetracycline, tetracycline antibiotic	0000051, 0000069, 3000152, 3000528, 3000667, 3000668, 3000050	3000185	3000191	4	145209	0	10012	1210.08	257.5	1922.92	46	1879.21	132	675.805	6	8.97277	1222	1417.5	2712	5047.86	5140	16445.9	0	0	4	11.126	208	175.77	5215	8056.9	14	235.846	1594	4559.57	0	0	1760	3815.62	374	830.064	9	18.1248
81	CARD_101114_TM_#08	CARD	tetQ	tet	tetQ	antibiotic target protection protein	tetracycline, doxycycline, minocycline, chlortetracycline, demeclocycline, oxytetracycline, tetracycline antibiotic	0000051, 0000069, 3000152, 3000528, 3000667, 3000668, 3000050	3000185	3000191	4	122580	0	9302	1021.5	223.5	1665.78	26	1237.14	77	420.461	2	3.32165	912	1227.06	2049	4395.96	4624	17228.7	0	0	3	9.50785	190	192.899	4532	8265.24	15	267.337	1457	4916.77	1	10.362	1585	4015.55	364	912.804	6	9.60189
82	CARD_101114_TM_#11	CARD	tetQ	tet	tetQ	antibiotic target protection protein	tetracycline, doxycycline, minocycline, chlortetracycline, demeclocycline, oxytetracycline, tetracycline antibiotic	0000051, 0000069, 3000152, 3000528, 3000667, 3000668, 3000050	3000185	3000191	4	235509	0	17186	1962.58	418	3159.87	67	2178.05	163	639.115	12	12.9032	1960	1652.5	3979	5389.2	8899	21023.6	0	0	16	32.6342	270	171.935	8392	9318.52	10	119.908	2483	5188.11	1	7.1652	2975	4805.71	708	1166.05	18	20.8614
83	CARD_101114_TM_#12	CARD	tetQ	tet	tetQ	antibiotic target protection protein	tetracycline, doxycycline, minocycline, chlortetracycline, demeclocycline, oxytetracycline, tetracycline antibiotic	0000051, 0000069, 3000152, 3000528, 3000667, 3000668, 3000050	3000185	3000191	4	234008	0	19546	1950.07	451.5	3212.48	70	2346.81	187	676.389	5	5.19008	2137	1808.13	3874	5161.25	8814	20023.1	0	0	5	9.90402	280	176.483	8277	8940.26	17	238.235	2576	5178.25	0	0	3233	5013.71	688	1086.52	3	3.0511
84	CARD_101114_TM_#13	CARD	tetQ	tet	tetQ	antibiotic target protection protein	tetracycline, doxycycline, minocycline, chlortetracycline, demeclocycline, oxytetracycline, tetracycline antibiotic	0000051, 0000069, 3000152, 3000528, 3000667, 3000668, 3000050	3000185	3000191	4	205295	0	14363	1710.79	397	2713.51	42	1805.08	126	580.076	6	8.16754	1724	1911.39	3525	6098.6	8025	24332.3	0	0	25	73.8153	207	173.455	7995	11677.8	17	322.776	2306	6229.03	0	0	2752	5770.27	559	1197.29	9	11.8188
85	CARD_101114_TM_#14	CARD	tetQ	tet	tetQ	antibiotic target protection protein	tetracycline, doxycycline, minocycline, chlortetracycline, demeclocycline, oxytetracycline, tetracycline antibiotic	0000051, 0000069, 3000152, 3000528, 3000667, 3000668, 3000050	3000185	3000191	4	125756	0	9787	1047.97	228	1707.63	30	1636.25	114	562.191	11	16.5727	1079	1224.65	2065	3663.28	4771	14343.1	0	0	0	0	137	110.117	5035	7341.5	18	277.168	1651	4461.2	0	0	1664	3437.32	460	975.463	5	6.75457
86	CARD_102134_TM_#01	CARD	YojI	Yoj	YojI	efflux pump complex or subunit conferring antibiotic resistance	microcin J25	3003951.0	3000159	3003952	4	2733400	0	251482	22778.3	6467.5	36733.3	1155	4635.99	24785	11268.3	2468	345.789	51681	5437.29	4489	753.099	439	126.844	22	9.21608	98	26.3019	24819	1955.66	83978	11247.8	52	76.1939	14725	3713.49	309	270.523	53804	10671.8	57608	11711.5	19324	2607.62
87	CARD_101036_TM_#01	CARD	acrB	acr	acrB	efflux pump complex or subunit conferring antibiotic resistance	antibiotic molecule	1000003.0	3000159	3000216	4	1285676	0	99749	10714	3863.5	15539.4	545	5272.28	10392	11440.1	1157	391.038	36530	9300.43	1723	699.971	9	6.36841	2	2.05822	3	1.87757	10359	1975.42	31242	10094.7	6445	23318.5	7052	4297.33	1	2.15185	23918	11480.9	25719	12651.4	8346	2729.08
88	CARD_101036_TM_#02	CARD	acrB	acr	acrB	efflux pump complex or subunit conferring antibiotic resistance	antibiotic molecule	1000003.0	3000159	3000216	4	192480	0	14110	1604	832.5	2094.72	85	5735.98	1357	11936.2	121	320.752	2577	5064.43	2340	7656.29	669	3732.65	0	0	292	1548.02	1456	2167.82	4627	11277.1	572	17139.5	839	3990.04	390	6823.66	3524	13097.3	3719	14254.9	1196	3058.55
89	CARD_101036_TM_#03	CARD	acrB	acr	acrB	efflux pump complex or subunit conferring antibiotic resistance	antibiotic molecule	1000003.0	3000159	3000216	4	121471	0	9446	1012.26	215.5	1634.29	65	4114.63	1192	9867.42	126	331.088	2367	4468.61	152	476.957	2	8.89859	1	6.44222	0	0	1144	1549.17	3591	9525.25	2	46.0263	618	2880.39	1	13.4706	2712	9628.97	2634	9765.19	1055	2511.2
90	CARD_101036_TM_#04	CARD	acrB	acr	acrB	efflux pump complex or subunit conferring antibiotic resistance	antibiotic molecule	1000003.0	3000159	3000216	4	205344	0	19726	1711.2	404	2861.32	87	5122.82	1839	12059.2	140	288.628	3086	4628.92	241	538.319	18	60.9375	0	0	11	25.3055	1966	2143.7	6199	11396.5	31	445.074	1278	4506.45	1	13.2064	4296	12128	4143	11962	1447	2822.05
91	CARD_101340_TM_#01	CARD	efflux_pump_complex	efflux_pump_complex	efflux pump complex or subunit conferring antibiotic resistance	efflux pump complex or subunit conferring antibiotic resistance	antibiotic molecule	1000003.0	3000159	3000159	2	2677545	0	229966	22312.9	6274.5	35150.9	1113	4721.11	22394	10769.5	2332	345.123	52340	5829.93	5908	1047.05	931	283.97	5	2.22452	373	105.415	25197	2100.81	80233	11369.5	1032	1630.55	13359	3565.25	653	603.894	55147	11568.7	55341	11902.5	18672	2666.29
92	CARD_101241_TM_#01	CARD	evgS	evg	evgS	protein(s) and two-component regulatory system modulating antibiotic efflux	antibiotic molecule	1000003.0	3000451	3000833	4	1066571	0	59918	8888.09	2177.5	13511.6	675	3319.18	5939	3307.19	999	171.305	24973	3219.97	2007	412.844	20	7.05587	10	4.97215	1	0.308389	7736	747.049	20359	3339.22	17	31.2979	3292	1017.91	1	1.0674	29987	7286.89	28871	7190.55	10349	1711.55
93	CARD_101241_TM_#02	CARD	evgS	evg	evgS	protein(s) and two-component regulatory system modulating antibiotic efflux	antibiotic molecule	1000003.0	3000451	3000833	4	41663	0	3823	347.192	72	571.789	8	3091	301	8924.35	47	432.885	800	5366.11	44	492.43	0	0	0	0	0	0	456	2303.83	1355	9520.29	0	0	224	3426.19	0	0	920	11522.8	888	11184.2	369	3291.23
94	CARD_101310_TM_#01	CARD	dfrC	dfr	dfrC	antibiotic target replacement protein	trimethoprim, diaminopyrimidine antibiotic	3000188, 3000171	3000381	3002865	5	92351	0	58733	769.592	0	5469.04	45	390.162	0	0	1	0.29098	0	0	48	17.4538	130	81.8553	5	4.61477	2	1.18054	659	113.321	25	7.25107	0	0	0	0	0	0	81	34.9288	0	0	0	0
95	NCBI_202042_TM_#13	NCBI	mecC	mec	mecC	antibiotic target replacement protein	penam	3000008.0	3000381	3001209	4	44174	0	15577	368.117	1	1726.13	25	819.297	0	0	22	25.408	3	2.41069	27	40.483	56	130.801	4	17.4114	9	18.3567	9	5.48203	64	67.9731	6	92.0526	0	0	0	0	21	32.0635	0	0	0	0
96	CARD_100080_TM_#01	CARD	gadX	gad	gadX	protein(s) and two-component regulatory system modulating antibiotic efflux	antibiotic molecule	1000003.0	3000451	3000508	3	1085260	0	64361	9043.83	1882.5	14404.6	1022	4559.69	6367	3224.1	1249	194.477	27044	3169.82	2046	382.207	20	6.4007	0	0	1	0.299424	6788	595.493	18948	2824.01	31	51.1355	3332	936.25	0	0	27106	5983.37	31670	7166.21	12041	1809.03
97	NCBI_200343_TM_#06	NCBI	mecA	mec	mecA	antibiotic target replacement protein	methicillin, penam	0000015, 3000008	3000381	3000617	4	34833	0	11744	290.275	1	1354.33	9	313.371	0	0	6	7.34997	2	1.82382	2	2.90599	25	62.6078	13	47.0499	1	2.34095	5	3.42374	27	36.1097	0	0	0	0	0	0	14	26.3772	0	0	1	1.62532
98	NCBI_200343_TM_#07	NCBI	mecA	mec	mecA	antibiotic target replacement protein	methicillin, penam	0000015, 3000008	3000381	3000617	4	34602	0	12467	288.35	1	1357.9	3	97.9566	0	0	3	3.40906	0	0	13	17.7105	50	129.227	10	34.2182	0	0	16	10.2407	32	36.3687	0	0	0	0	0	0	9	16.7282	0	0	0	0
99	NCBI_200343_TM_#08	NCBI	mecA	mec	mecA	antibiotic target replacement protein	methicillin, penam	0000015, 3000008	3000381	3000617	4	42368	0	15517	353.067	1.5	1702.67	18	535.269	0	0	13	15.6025	0	0	3	3.73029	57	123.539	10	37.4981	2	3.96161	9	8.01324	33	33.2684	0	0	0	0	0	0	18	27.8376	0	0	0	0
100	NCBI_200343_TM_#09	NCBI	mecA	mec	mecA	antibiotic target replacement protein	methicillin, penam	0000015, 3000008	3000381	3000617	4	45359	0	16286	377.992	1	1783.14	20	700.101	0	0	28	33.9629	3	2.73573	24	38.7019	40	104.133	5	24.4006	3	6.94394	24	17.6621	49	57.9677	0	0	0	0	0	0	18	31.107	0	0	0	0
101	NCBI_200343_TM_#11	NCBI	mecA	mec	mecA	antibiotic target replacement protein	methicillin, penam	0000015, 3000008	3000381	3000617	4	20916	0	8010	174.3	0	858.058	17	1354.65	0	0	5	9.14861	0	0	4	8.76724	19	71.6412	7	38.2166	10	34.9159	21	23.4205	28	51.1784	0	0	0	0	0	0	11	29.0377	0	0	0	0
102	NCBI_200343_TM_#12	NCBI	mecA	mec	mecA	antibiotic target replacement protein	methicillin, penam	0000015, 3000008	3000381	3000617	4	29830	0	11150	248.583	1.5	1191.97	13	504.321	0	0	4	5.50709	2	2.029	9	17.3909	37	111.89	5	20.1319	2	5.15009	6	4.56032	44	57.1527	0	0	0	0	0	0	15	28.6707	0	0	2	2.76533
103	NCBI_200343_TM_#13	NCBI	mecA	mec	mecA	antibiotic target replacement protein	methicillin, penam	0000015, 3000008	3000381	3000617	4	12888	0	4812	107.4	0	523.84	5	406.71	0	0	1	2.84088	0	0	4	13.6123	20	140.504	0	0	2	10.8423	0	0	12	32.6996	0	0	0	0	0	0	8	38.0447	0	0	1	2.73738
104	NCBI_200343_TM_#14	NCBI	mecA	mec	mecA	antibiotic target replacement protein	methicillin, penam	0000015, 3000008	3000381	3000617	4	46708	0	15792	389.233	1.5	1805.52	19	961.658	0	0	12	12.5795	7	6.45051	7	9.57603	84	185.189	15	47.4219	10	19.808	17	10.0327	22	22.5758	0	0	0	0	0	0	9	13.2326	0	0	1	1.0002
105	NCBI_200343_TM_#19	NCBI	mecA	mec	mecA	antibiotic target replacement protein	methicillin, penam	0000015, 3000008	3000381	3000617	4	32861	0	11630	273.842	1	1310.76	12	777.225	0	0	0	0	4	3.31265	16	21.4373	49	111.424	1	3.28685	2	4.20415	13	8.06588	22	23.2456	0	0	0	0	0	0	11	17.1959	0	0	1	1.06143
106	NCBI_205053_TM_#01	NCBI	oqxA	oqx	oqxA	efflux pump complex or subunit conferring antibiotic resistance	antibiotic molecule	1000003.0	3000159	3003922	4	42909	0	3815	357.575	20	709.898	42	7128.56	0	0	10	77.2284	17	57.4526	3815	25239.3	1173	13303.4	0	0	491	4787.12	31	110.368	7	36.8173	41	2384.42	102	981.119	481	16543.8	13	89.7859	504	4019.78	23	112.193
107	NCBI_205053_TM_#02	NCBI	oqxA	oqx	oqxA	efflux pump complex or subunit conferring antibiotic resistance	antibiotic molecule	1000003.0	3000159	3003922	4	38926	0	3810	324.383	10.5	687.513	1	162.684	0	0	2	11.3635	5	21.3579	3810	20658.2	1526	13251.4	0	0	448	3913.09	7	17.4311	0	0	0	0	76	606.434	487	14117.3	18	114.72	469	3257.18	20	94.3137
108	NCBI_205053_TM_#03	NCBI	oqxA	oqx	oqxA	efflux pump complex or subunit conferring antibiotic resistance	antibiotic molecule	1000003.0	3000159	3003922	4	34931	0	2777	291.092	12.5	579.921	71	7157.54	0	0	2	9.81396	13	38.0358	2691	12177.6	1039	7362.67	0	0	340	2595.96	28	71.1999	3	14.1203	362	16527.3	49	327.911	401	10154.2	0	0	575	3501.12	11	33.5103
109	NCBI_205053_TM_#06	NCBI	oqxA	oqx	oqxA	efflux pump complex or subunit conferring antibiotic resistance	antibiotic molecule	1000003.0	3000159	3003922	4	312672	0	27785	2605.6	136.5	5067.68	165	3320.74	0	0	8	5.65009	188	96.7592	27785	23064.6	9939	14020	0	0	3236	4271.02	191	74.9174	24	16.1169	3094	22959	517	638.372	3793	16449.4	72	69.8946	3459	3495.23	145	99.0466
110	CARD_102520_TM_#01	CARD	OmpK37	Omp	Klebsiella pneumoniae OmpK37	protein modulating permeability to antibiotic	cefoxitin, cefotaxime, monobactam, carbapenem, cephalosporin, cephamycin, penam	0000008, 3000645, 0000004, 0000020, 0000032, 0000044, 3000008, 3003706	3000270	3004122	5	1009438	0	82645	8411.98	294	17028.6	11	43.2682	0	0	51	7.13593	173	18.1996	74658	12501.8	26012	7474.28	0	0	8748	2335.22	884	69.6911	61	8.22189	8	11.3929	1313	331.288	18531	16188.7	267	52.988	15564	3164.52	632	85.3897
111	ARGA_400163_TM_#01	ARGA	ampH	amp	Escherichia coli ampH beta-lactamase	antibiotic inactivation enzyme	cephalosporin, penam	0000032, 3000008	3000557	3004612	6	389423	0	16776	3245.19	2091	3491.8	435	17313.5	2186	9732.89	235	341.487	4572	4793.58	14666	24834.1	4495	13589.9	2	7.76172	1836	4843.08	2474	1930.09	6993	9600.02	1404	21500.2	1588	4067.28	2074	18135.6	5195	10275.4	7033	14122.7	1855	2453.63
112	ARGA_400163_TM_#03	ARGA	ampH	amp	Escherichia coli ampH beta-lactamase	antibiotic inactivation enzyme	cephalosporin, penam	0000032, 3000008	3000557	3004612	6	2071	0	138	17.2583	9.5	24.2152	6	412.133	0	0	0	0	23	40.8299	84	241.114	22	107.541	0	0	4	17.9133	3	3.99612	73	165.024	0	0	10	41.0358	10	147.45	20	67.627	39	132.355	8	18.1076
113	ARGA_400163_TM_#04	ARGA	ampH	amp	Escherichia coli ampH beta-lactamase	antibiotic inactivation enzyme	cephalosporin, penam	0000032, 3000008	3000557	3004612	6	390879	0	22316	3257.32	1697.5	3877.99	476	16187.1	2643	10184.3	292	347.533	4397	4002.38	12435	18156.5	4060	10564.7	7	24.2739	1715	4033.48	2676	1832.41	8418	10085.9	4	50.6362	1761	3976.17	1701	13139.6	5799	9994.45	7592	13374.6	1977	2266.04
114	ARGA_400163_TM_#05	ARGA	ampH	amp	Escherichia coli ampH beta-lactamase	antibiotic inactivation enzyme	cephalosporin, penam	0000032, 3000008	3000557	3004612	6	258955	0	12449	2157.96	1243	2315.69	285	19481.8	1428	11385.9	148	327.693	4591	8952.49	8111	25054.4	2389	14071.2	3	19.3267	1205	5971.58	1711	2343.38	4468	11520.1	895	28342.8	1056	4786.19	1105	16719.8	3850	14120.2	4800	17183.8	1281	3028.8
115	ARGA_400163_TM_#06	ARGA	ampH	amp	Escherichia coli ampH beta-lactamase	antibiotic inactivation enzyme	cephalosporin, penam	0000032, 3000008	3000557	3004612	6	313614	0	20152	2613.45	868.5	3593.02	460	19226.5	2581	12500.5	250	388.892	5767	6639.09	307	563.504	13	39.1641	8	33.4661	1190	3418.56	2668	2341.62	7139	10903.6	2	29.8872	1683	4715.95	2	17.4942	6447	14036.3	7538	16809.3	2196	3261.01
116	ARGA_400163_TM_#07	ARGA	ampH	amp	Escherichia coli ampH beta-lactamase	antibiotic inactivation enzyme	cephalosporin, penam	0000032, 3000008	3000557	3004612	6	440318	0	23588	3669.32	1981	4077.83	634	21053.3	2785	10710.4	298	352.667	6372	5638.73	13695	19692.6	4397	11097.6	5	16.4342	1699	3812.39	2934	1959.09	8782	10387.4	1336	16989.7	1903	4216.37	1892	14110.5	6612	11109.3	7135	12300.6	2217	2516.35
117	ARGA_400163_TM_#08	ARGA	ampH	amp	Escherichia coli ampH beta-lactamase	antibiotic inactivation enzyme	cephalosporin, penam	0000032, 3000008	3000557	3004612	6	382745	0	20234	3189.54	1870.5	3417.39	519	30491.7	1953	12759.1	216	450.025	5621	9036.91	12077	31546.6	3734	17999.6	0	0	1454	5564	2213	2624.63	6578	14238.1	1758	40905	1540	6147.48	1492	19357.7	4690	13760.3	6647	20114.2	1649	3151.87
118	ARGA_400163_TM_#12	ARGA	ampH	amp	Escherichia coli ampH beta-lactamase	antibiotic inactivation enzyme	cephalosporin, penam	0000032, 3000008	3000557	3004612	6	402781	0	26212	3356.51	2058	3968.21	516	18249.8	2635	10521.7	239	288.673	7619	7248.89	10780	16759.6	3506	9984.69	1	3.50121	1418	3458.77	3126	2232.07	9193	11471	2061	28887	1670	3850.23	1502	11866.6	6019	10690.2	7692	14218	2055	2459.56
119	RESF_302858_TM_#01	RESF	sul1	sul	sul1	antibiotic target replacement protein	sulfadiazine, sulfadimidine, sulfadoxine, sulfamethoxazole, sulfisoxazole, sulfacetamide, mafenide, sulfasalazine, sulfamethizole, sulfonamide antibiotic	3000324, 3000325, 3000327, 3000329, 3000330, 3000683, 3000684, 3000698, 3000699, 3000282	3000381	3000410	4	1833918	0	224272	15282.6	258	33121.1	26	280.257	14958	17955.2	1894	697.657	67563	18708.4	1	0.397898	132	100.265	69	75.4538	90046	63477.3	90616	18799.6	23676	8312.49	0	0	51914	34419.6	11473	26439.7	1900	993.499	7	3.81495	28300	10084.5
120	CARD_100477_TM_#17	CARD	tetA(P)	tet	tetA(P)	efflux pump complex or subunit conferring antibiotic resistance	tetracycline	51.0	3000159	3000180	4	2432	0	945	20.2667	0	96.359	2	56.2	0	0	0	0	340	270.65	2	3.00737	0	0	0	0	0	0	2	1.10553	0	0	0	0	49	90.052	0	0	11	17.9748	0	0	0	0
121	CARD_100477_TM_#20	CARD	tetA(P)	tet	tetA(P)	efflux pump complex or subunit conferring antibiotic resistance	tetracycline	51.0	3000159	3000180	4	1921	0	834	16.0083	0	81.5991	2	65.0737	0	0	0	0	212	193.198	1	1.36123	1	2.34174	0	0	0	0	0	0	0	0	0	0	54	112.229	0	0	2	3.38761	0	0	0	0
122	RESF_300801_TM_#05	RESF	CKO-1	CKO	CKO-1	antibiotic inactivation enzyme	penam	3000008.0	3000557	3004773	6	64075	0	32237	533.958	0	3513.87	1	17.3652	0	0	1	0.603093	16069	7100.71	0	0	0	0	0	0	0	0	0	0	0	0	0	0	0	0	0	0	0	0	0	0	0	0
123	CARD_100003_TM_#01	CARD	dfrF	dfr	dfrF	antibiotic target replacement protein	trimethoprim, diaminopyrimidine antibiotic	3000188, 3000171	3000381	3002867	5	248163	0	75896	2068.03	35.5	8034.66	2	17.2682	0	0	1	0.301546	1	0.225444	712	253.857	48	28.9467	27	23.8104	31	17.4761	75896	12688.9	1	0.289242	0	0	0	0	1	1.88136	199	83.9981	140	60.8939	0	0
124	RESF_303039_TM_#01	RESF	tet32	tet	tet32	antibiotic target protection protein	tetracycline, doxycycline, minocycline, chlortetracycline, demeclocycline, oxytetracycline, tetracycline antibiotic	0000051, 0000069, 3000152, 3000528, 3000667, 3000668, 3000050	3000185	3000196	4	41105	0	3813	342.542	31	692.597	29	1381.7	11	66.1642	4	6.08189	41	66.4359	254	527.058	24	76.3563	7	31.7574	3	8.74582	31	27.1323	81	138.541	16	523.237	71	243.424	0	0	3813	8939.88	268	634.574	1	1.46508
125	RESF_303039_TM_#03	RESF	tet32	tet	tet32	antibiotic target protection protein	tetracycline, doxycycline, minocycline, chlortetracycline, demeclocycline, oxytetracycline, tetracycline antibiotic	0000051, 0000069, 3000152, 3000528, 3000667, 3000668, 3000050	3000185	3000196	4	67533	0	5840	562.775	56.5	1122.48	19	584.026	6	20.8131	3	3.20654	83	70.7241	337	485.823	37	94.089	0	0	5	15.9286	59	38.7874	142	161.853	7	79.7486	56	113.952	0	0	5733	9342.32	329	549.275	2	2.05981
126	RESF_303039_TM_#09	RESF	tet32	tet	tet32	antibiotic target protection protein	tetracycline, doxycycline, minocycline, chlortetracycline, demeclocycline, oxytetracycline, tetracycline antibiotic	0000051, 0000069, 3000152, 3000528, 3000667, 3000668, 3000050	3000185	3000196	4	9065	0	830	75.5417	5	167.069	2	81.3421	0	0	0	0	2	2.22356	174	298.443	5	14.9707	0	0	5	14.1098	18	14.1127	26	33.4366	0	0	0	0	0	0	123	238.42	22	44.3015	0	0
127	RESF_300042_TM_#02	RESF	APH(6)-Id	APH	APH(6)-Id	antibiotic inactivation enzyme	streptomycin, aminoglycoside antibiotic	0000040, 0000016	3000557	3002660	5	1093502	0	165470	9112.52	332.5	23773.7	325	4217.17	10668	15797.3	29	13.2247	22873	7795.01	13	7.24381	9	8.27218	0	0	10704	9298.87	66192	16852.6	122	51.4412	38	175.843	25750	20976.9	1	2.90314	1568	1008.86	1609	1063	7405	3247.11
128	RESF_300042_TM_#03	RESF	APH(6)-Id	APH	APH(6)-Id	antibiotic inactivation enzyme	streptomycin, aminoglycoside antibiotic	0000040, 0000016	3000557	3002660	5	456771	0	64071	3806.43	137	9711.87	140	4479.09	4676	16949.7	6	7.11782	9506	7956.52	5	6.34017	0	0	0	0	4819	10232.9	28025	17299.2	47	52.4639	17	196.49	12727	25155.5	0	0	645	1029.55	643	1042.86	2906	3125.39
129	CARD_101281_TM_#01	CARD	cmx	cmx	cmx	efflux pump complex or subunit conferring antibiotic resistance	chloramphenicol	3000385.0	3000159	3002703	4	4533	0	857	37.775	0	120.155	120	8921.63	0	0	1	2.84088	16	31.2376	2	6.99009	0	0	2	16.0264	0	0	0	0	155	387.507	2	62.1977	0	0	0	0	51	178.216	0	0	0	0
130	CARD_101281_TM_#02	CARD	cmx	cmx	cmx	efflux pump complex or subunit conferring antibiotic resistance	chloramphenicol	3000385.0	3000159	3002703	4	2054	0	476	17.1167	0	59.4632	25	5851.69	0	0	0	0	10	39.1136	2	5.74741	0	0	0	0	0	0	0	0	41	268.93	11	728.441	0	0	0	0	16	202.89	0	0	0	0
131	CARD_101281_TM_#03	CARD	cmx	cmx	cmx	efflux pump complex or subunit conferring antibiotic resistance	chloramphenicol	3000385.0	3000159	3002703	4	60734	0	13016	506.117	23	1676.89	829	5596.89	26	20.0361	92	21.485	227	40.0489	23	6.47638	6	2.9067	54	37.7072	10	4.53353	10	1.3393	1782	400.72	55	137.2	0	0	0	0	719	239.812	0	0	1	0.22912
132	CARD_100279_TM_#14	CARD	CepS	cep	CepS	antibiotic inactivation enzyme	cephalosporin	32.0	3000557	3003553	6	6558	0	6481	54.65	0	591.604	2	83.5405	0	0	0	0	0	0	0	0	0	0	0	0	0	0	0	0	0	0	0	0	8	21.2571	0	0	0	0	0	0	0	0
133	CARD_102674_TM_#01	CARD	LptD	Lpt	LptD	efflux pump complex or subunit conferring antibiotic resistance	carbapenem, peptide antibiotic, aminocoumarin antibiotic, rifamycin antibiotic	0000020, 3000053, 3000103, 3000157	3000159	3005059	4	1462888	0	130228	12190.7	1019	23490.3	2637	10596.9	101	45.8798	72	10.0424	4391	462.154	130228	21824.3	45311	13031	1	0.410856	17328	4629.3	1133	89.3493	680	91.135	9094	13575	2998	756.125	18233	15928.2	622	123.214	18096	3679.05	864	116.531
134	RESF_302353_TM_#03	RESF	qacA	qac	qacA	efflux pump complex or subunit conferring antibiotic resistance	fluoroquinolone antibiotic	1.0	3000159	3003046	4	111320	0	43670	927.667	3	4954.29	1	18.2899	0	0	20	12.7537	6	2.88141	67	48.7999	226	291.694	7	13.0793	22	26.0832	275	95.8527	190	112.684	0	0	0	0	1	3.41893	87	76.523	2	1.85526	0	0
135	RESF_302353_TM_#05	RESF	qacA	qac	qacA	efflux pump complex or subunit conferring antibiotic resistance	fluoroquinolone antibiotic	1.0	3000159	3003046	4	95658	0	38213	797.15	2	4364.19	1	16.7989	0	0	28	16.0129	4	1.75042	74	49.8093	136	158.775	0	0	21	23.2964	224	71.2872	131	72.4635	0	0	0	0	0	0	68	55.6221	0	0	0	0
136	RESF_302353_TM_#06	RESF	qacA	qac	qacA	efflux pump complex or subunit conferring antibiotic resistance	fluoroquinolone antibiotic	1.0	3000159	3003046	4	54025	0	21717	450.208	1	2482.18	2	68.3281	0	0	15	17.7284	8	7.05738	41	59.3404	98	249.8	0	0	15	33.5875	149	102.361	110	126.299	0	0	0	0	0	0	48	80.9155	2	3.82253	0	0
137	RESF_303014_TM_#01	RESF	tetX	tet	tetX	antibiotic inactivation enzyme	tigecycline, tetracycline, doxycycline, minocycline, chlortetracycline, demeclocycline, oxytetracycline, tetracycline antibiotic	0000030, 0000051, 0000069, 3000152, 3000528, 3000667, 3000668, 3000050	3000557	3000205	4	33572	0	3833	279.767	9	615.403	23	1622.77	0	0	0	0	191	410.828	1	2.93902	0	0	0	0	0	0	0	0	24	58.1008	0	0	0	0	0	0	0	0	100	361.435	0	0
138	RESF_303014_TM_#03	RESF	tetX	tet	tetX	antibiotic inactivation enzyme	tigecycline, tetracycline, doxycycline, minocycline, chlortetracycline, demeclocycline, oxytetracycline, tetracycline antibiotic	0000030, 0000051, 0000069, 3000152, 3000528, 3000667, 3000668, 3000050	3000557	3000205	4	71806	0	7246	598.383	25.5	1233.63	38	1178.38	0	0	4	4.27539	3710	3115.46	0	0	7	15.4184	0	0	0	0	14	8.44675	438	475.743	0	0	0	0	0	0	853	1360.57	393	635.48	0	0
139	RESF_303014_TM_#07	RESF	tetX	tet	tetX	antibiotic inactivation enzyme	tigecycline, tetracycline, doxycycline, minocycline, chlortetracycline, demeclocycline, oxytetracycline, tetracycline antibiotic	0000030, 0000051, 0000069, 3000152, 3000528, 3000667, 3000668, 3000050	3000557	3000205	4	65430	0	5846	545.25	29.5	1104.75	56	1762.44	0	0	5	5.34424	3974	3364.14	0	0	8	17.6884	0	0	0	0	29	18.4172	474	524.027	0	0	0	0	0	0	732	1169.93	339	545.527	1	1.06143
140	RESF_303014_TM_#10	RESF	tetX	tet	tetX	antibiotic inactivation enzyme	tigecycline, tetracycline, doxycycline, minocycline, chlortetracycline, demeclocycline, oxytetracycline, tetracycline antibiotic	0000030, 0000051, 0000069, 3000152, 3000528, 3000667, 3000668, 3000050	3000557	3000205	4	123529	0	11948	1029.41	48	2070.65	94	2968.63	0	0	11	11.4182	6861	5729.81	0	0	14	34.4978	0	0	0	0	41	24.0292	859	981.925	0	0	0	0	0	0	1262	2006.76	720	1164.31	0	0
141	CARD_100035_TM_#06	CARD	OXY-6-3	OXA	OXY-6-3	antibiotic inactivation enzyme	monobactam, cephalosporin, penam	0000004, 0000032, 3000008	3000557	3002415	6	1908	0	877	15.9	0	84.3914	877	38742.4	0	0	0	0	0	0	0	0	0	0	0	0	0	0	0	0	3	4.19792	0	0	37	102.464	0	0	0	0	29	67.4735	0	0
142	CARD_100035_TM_#09	CARD	OXY-6-3	OXA	OXY-6-3	antibiotic inactivation enzyme	monobactam, cephalosporin, penam	0000004, 0000032, 3000008	3000557	3002415	6	2	0	2	0.0166667	0	0.182574	2	131.532	0	0	0	0	0	0	0	0	0	0	0	0	0	0	0	0	0	0	0	0	0	0	0	0	0	0	0	0	0	0
143	CARD_100035_TM_#10	CARD	OXY-6-3	OXA	OXY-6-3	antibiotic inactivation enzyme	monobactam, cephalosporin, penam	0000004, 0000032, 3000008	3000557	3002415	6	1473	0	579	12.275	0	58.5728	579	31969.7	0	0	0	0	0	0	1	2.08575	0	0	0	0	0	0	0	0	0	0	0	0	18	57.92	0	0	0	0	27	70.4292	0	0
144	CARD_100035_TM_#11	CARD	OXY-6-3	OXA	OXY-6-3	antibiotic inactivation enzyme	monobactam, cephalosporin, penam	0000004, 0000032, 3000008	3000557	3002415	6	5820	0	1056	48.5	0	160.959	1056	32874.2	0	0	0	0	11	8.65517	0	0	0	0	0	0	0	0	1	0.590333	6	5.97396	0	0	91	176.345	0	0	2	2.94059	74	117.882	0	0
145	CARD_102704_TM_#01	CARD	Erm(A)	Erm	23S rRNA (adenine(2058)-N(6))-methyltransferase Erm(A)	antibiotic target modifying enzyme	macrolide antibiotic, lincosamide antibiotic, streptogramin antibiotic	0000000, 0000017, 0000026	3000519	3005099	6	372062	0	58046	3100.52	102	8088.59	73	376.583	1462	855.419	1	0.181435	18	2.45208	0	0	0	0	0	0	4	1.3849	162	16.4121	58046	9988.41	43	81.8975	4	1.31	0	0	24545	6260.04	328	85.8336	2	0.336598
146	CARD_101734_TM_#04	CARD	CMY	CMY	CMY beta-lactamase	antibiotic inactivation enzyme	cephamycin	44.0	3000557	3000069	7	24647	0	4118	205.392	21.5	614.52	6	741.84	77	968.085	13	61.0051	78	282.851	0	0	0	0	0	0	0	0	4118	8308.62	270	1198.01	0	0	87	568.373	0	0	54	353.702	472	2663.1	53	196.678
147	CARD_101734_TM_#06	CARD	CMY	CMY	CMY beta-lactamase	antibiotic inactivation enzyme	cephamycin	44.0	3000557	3000069	7	353801	0	27905	2948.34	871.5	4611.17	136	4164.69	3094	10933.6	258	281.405	4412	3623.11	367	498.476	12	25.669	7	21.6806	1	1.9808	13259	8256.47	9989	10737.5	933	11113.7	2085	4149.53	0	0	7111	11005.9	7299	11629.7	2104	2219.91
148	CARD_100649_TM_#01	CARD	OXA-347	OXA	OXA-347	antibiotic inactivation enzyme	carbapenem, cephalosporin, penam	0000020, 0000032, 3000008	3000557	3001777	6	96077	0	94992	800.642	0	8670.81	6	26.733	0	0	1	0.155553	0	0	0	0	94992	30515.9	0	0	0	0	121	10.5421	14	2.1071	0	0	0	0	0	0	0	0	1	0.227863	2	0.302385
149	CARD_101971_TM_#01	CARD	PmrF	pmr	PmrF	gene altering cell wall charge	peptide antibiotic	3000053.0	3003580	3003578	5	334321	0	31026	2786.01	604	4575.68	148	3141.95	2858	6945.54	320	241.385	7400	4150.25	461	414.902	10	15.061	0	0	1	1.48204	2523	1066.48	11418	8097.97	8	57.3388	1865	2512.95	4	18.2035	8346	8857.91	7855	8534.33	3001	2161.25
150	CARD_101971_TM_#02	CARD	PmrF	pmr	PmrF	gene altering cell wall charge	peptide antibiotic	3000053.0	3003580	3003578	5	1588437	0	140229	13237	3507	21339.1	709	5104.72	13575	11105.5	1333	335.206	28091	5314.86	2250	678.768	130	67.5934	0	0	43	20.8623	15768	2230.46	48188	11579.3	86	228.115	8037	3640.7	107	168.606	34378	12253.7	36125	13192.9	11548	2800.64
151	NCBI_204738_TM_#02	NCBI	ANT(6)	ANT	ANT(6)	antibiotic inactivation enzyme	aminoglycoside antibiotic	16.0	3000557	3000225	4	154393	0	22324	1286.61	186.5	2826.77	1	35.9418	48	182.366	1	1.13635	47	41.924	703	1025.28	136	340.496	8365	30141	68	158.902	2483	1683.92	1685	1976.97	27	338.882	7	14.3583	0	0	672	1137.94	15	25.0482	8	15.6253
152	NCBI_204738_TM_#03	NCBI	ANT(6)	ANT	ANT(6)	antibiotic inactivation enzyme	aminoglycoside antibiotic	16.0	3000557	3000225	4	267572	0	35508	2229.77	354	4628.39	3	99.0616	31	116.804	0	0	45	38.7445	1021	1463.84	222	548.677	14097	50592.7	128	286.576	4426	2984.77	3037	3532.54	24	300.349	11	24.3763	0	0	1025	1689.6	28	45.0758	18	19.5656
153	NCBI_204738_TM_#05	NCBI	ANT(6)	ANT	ANT(6)	antibiotic inactivation enzyme	aminoglycoside antibiotic	16.0	3000557	3000225	4	543700	0	75884	4530.83	675	9932.87	7	113.879	146	264.148	4	2.22488	173	71.1794	1738	1147.91	258	291.868	29522	48594.7	204	219.204	8513	2642.55	5817	3048.86	55	318.639	5	5.12797	0	0	2158	1696.09	26	21.0985	26	13.8372
154	CARD_101811_TM_#01	CARD	marA	mar	marA	protein modulating permeability to antibiotic	antibiotic molecule	1000003.0	3000270	3000263	3	686216	0	60647	5718.47	2080.5	8968	201	2477.74	6229	8665.8	589	250.408	16010	5152.41	898	460.548	23	19.393	4	5.03922	6	4.89728	6228	1494.62	18008	7319.36	20	89.1915	3396	2603.7	30	80.0264	14021	8481.77	17087	10597.1	5677	2344.34
155	RESF_303002_TM_#01	RESF	tetS	tet	tetS	antibiotic target protection protein	tetracycline, doxycycline, minocycline, chlortetracycline, demeclocycline, oxytetracycline, tetracycline antibiotic	0000051, 0000069, 3000152, 3000528, 3000667, 3000668, 3000050	3000185	3000192	4	57933	0	7336	482.775	47	1033.74	35	1681.05	4	20.609	4	6.37391	50	69.8287	179	358.042	46	160.816	9	42.6324	8	25.8065	91	86.573	96	156.696	0	0	48	144.308	0	0	1196	2928.79	33	77.85	3	7.47374
156	RESF_303002_TM_#02	RESF	tetS	tet	tetS	antibiotic target protection protein	tetracycline, doxycycline, minocycline, chlortetracycline, demeclocycline, oxytetracycline, tetracycline antibiotic	0000051, 0000069, 3000152, 3000528, 3000667, 3000668, 3000050	3000185	3000192	4	71865	0	59007	598.875	23.5	5396.06	9	37.9005	0	0	0	0	15	1.6937	0	0	0	0	281	126.727	6	1.69318	493	42.0803	274	39.8698	0	0	122	33.2783	0	0	107	22.9909	4	0.893949	17	2.48987
157	CARD_100926_TM_#06	CARD	TEM	TEM	TEM beta-lactamase	antibiotic inactivation enzyme	ampicillin, monobactam, cephalosporin, penam, penem	3000637, 0000004, 0000032, 3000008, 3003706	3000557	3000014	5	355166	0	76886	2959.72	54.5	7977.64	1	110.393	0	0	3714	11687.4	4715	11393.1	15096	57252.9	5387	34770.2	0	0	1505	9345.27	10825	19112.7	4397	12299.1	0	0	11711	65017.9	0	0	16	72.7786	417	1915.46	1824	5622.59
158	CARD_100926_TM_#07	CARD	TEM	TEM	TEM beta-lactamase	antibiotic inactivation enzyme	ampicillin, monobactam, cephalosporin, penam, penem	3000637, 0000004, 0000032, 3000008, 3003706	3000557	3000014	5	662878	0	126089	5523.98	89.5	13672.9	8	268.783	3	11.4246	7361	9482.72	9675	9469.61	28290	43970.3	9146	25165.3	0	0	2870	7008.4	20857	15248.1	8352	10803.6	2	25.2892	20787	49615.3	0	0	28	50.4759	797	1482.33	3811	4702.37
159	CARD_100926_TM_#09	CARD	TEM	TEM	TEM beta-lactamase	antibiotic inactivation enzyme	ampicillin, monobactam, cephalosporin, penam, penem	3000637, 0000004, 0000032, 3000008, 3003706	3000557	3000014	5	99312	0	21739	827.6	15	2241.02	2	66.4731	0	0	952	1325.3	1290	1329.78	3762	6235.08	1349	3908.64	0	0	390	990.064	3127	2373.2	1219	1637.32	1	11.8625	3178	8031.04	0	0	0	0	114	228.541	472	598.231
160	NCBI_201387_TM_#09	NCBI	OXA	OXA	OXA beta-lactamase	antibiotic inactivation enzyme	carbapenem, cephalosporin, penam	0000020, 0000032, 3000008	3000557	3000017	5	116	0	104	0.966667	0	9.53801	1	29.7211	0	0	0	0	0	0	0	0	0	0	0	0	0	0	0	0	0	0	0	0	11	22.4066	0	0	0	0	0	0	0	0
161	NCBI_201387_TM_#11	NCBI	OXA	OXA	OXA beta-lactamase	antibiotic inactivation enzyme	carbapenem, cephalosporin, penam	0000020, 0000032, 3000008	3000557	3000017	5	137	0	89	1.14167	0	8.76135	1	28.1	0	0	0	0	0	0	0	0	0	0	0	0	0	0	0	0	0	0	0	0	35	68.6851	0	0	0	0	0	0	0	0
162	NCBI_201387_TM_#13	NCBI	OXA	OXA	OXA beta-lactamase	antibiotic inactivation enzyme	carbapenem, cephalosporin, penam	0000020, 0000032, 3000008	3000557	3000017	5	2	0	2	0.0166667	0	0.182574	2	85.8611	0	0	0	0	0	0	0	0	0	0	0	0	0	0	0	0	0	0	0	0	0	0	0	0	0	0	0	0	0	0
163	RESF_303043_TM_#02	RESF	tetM	tet	tetM	antibiotic target protection protein	tetracycline, doxycycline, minocycline, chlortetracycline, demeclocycline, oxytetracycline, tetracycline antibiotic	0000051, 0000069, 3000152, 3000528, 3000667, 3000668, 3000050	3000185	3000186	4	346632	0	23781	2888.6	1634	3758.66	119	3878.42	254	930.419	14	15.4333	1592	1403.78	669	945.29	264	618.716	9774	33616.4	151	330.301	18195	12000	7670	8674.91	54	686.898	3192	6812.36	2	13.7455	12142	19987.4	426	715.549	1338	1472.52
164	RESF_303043_TM_#04	RESF	tetM	tet	tetM	antibiotic target protection protein	tetracycline, doxycycline, minocycline, chlortetracycline, demeclocycline, oxytetracycline, tetracycline antibiotic	0000051, 0000069, 3000152, 3000528, 3000667, 3000668, 3000050	3000185	3000186	4	312596	0	24452	2604.97	1052	3885.65	25	782.451	204	720.413	2	2.15929	1985	1673.27	239	336.627	230	541.551	14422	49084.5	206	439.801	24452	15752.5	10505	11699.6	15	170.89	4290	8831.24	0	0	7900	12573.5	120	199.186	1750	1904.44
165	RESF_303043_TM_#05	RESF	tetM	tet	tetM	antibiotic target protection protein	tetracycline, doxycycline, minocycline, chlortetracycline, demeclocycline, oxytetracycline, tetracycline antibiotic	0000051, 0000069, 3000152, 3000528, 3000667, 3000668, 3000050	3000185	3000186	4	65072	0	4709	542.267	230.5	786.651	19	3305.8	29	811.968	1	10.7954	348	2015.09	43	325.632	31	557.16	2826	64023.7	37	499.854	4709	20421.1	2332	16161.5	5	258.898	917	12013.2	0	0	1390	15935.7	35	344.694	311	2499.62
166	RESF_303043_TM_#06	RESF	tetM	tet	tetM	antibiotic target protection protein	tetracycline, doxycycline, minocycline, chlortetracycline, demeclocycline, oxytetracycline, tetracycline antibiotic	0000051, 0000069, 3000152, 3000528, 3000667, 3000668, 3000050	3000185	3000186	4	170067	0	13616	1417.22	552.5	2117.56	26	1363.04	106	677.578	1	1.96279	1090	1673.22	115	321.641	111	499.746	7989	49310.9	111	418.894	13616	15855.8	5669	11476.3	6	117.016	2484	9555.31	1	11.4157	3845	10933.6	52	141.765	1012	1897.34
167	RESF_303043_TM_#10	RESF	tetM	tet	tetM	antibiotic target protection protein	tetracycline, doxycycline, minocycline, chlortetracycline, demeclocycline, oxytetracycline, tetracycline antibiotic	0000051, 0000069, 3000152, 3000528, 3000667, 3000668, 3000050	3000185	3000186	4	258826	0	26978	2156.88	740.5	3561.25	21	708.321	132	506.107	2	2.40015	2078	1956.28	137	204.064	230	604.503	13090	49370.3	136	337.214	26978	19306.2	8387	10149.4	12	150.364	3977	8997.25	0	0	5172	9022.27	95	173.594	1229	1452.44
168	RESF_303043_TM_#11	RESF	tetM	tet	tetM	antibiotic target protection protein	tetracycline, doxycycline, minocycline, chlortetracycline, demeclocycline, oxytetracycline, tetracycline antibiotic	0000051, 0000069, 3000152, 3000528, 3000667, 3000668, 3000050	3000185	3000186	4	323942	0	28736	2699.52	1098	4144.31	24	738.036	239	857.724	3	3.20654	2052	1723.98	167	228.282	202	472.17	13749	46042.6	170	385.36	28736	18373.9	11116	12206.8	15	170.89	4737	9757.69	0	0	11199	17748	226	385.673	1633	1761.41
169	RESF_303043_TM_#14	RESF	tetM	tet	tetM	antibiotic target protection protein	tetracycline, doxycycline, minocycline, chlortetracycline, demeclocycline, oxytetracycline, tetracycline antibiotic	0000051, 0000069, 3000152, 3000528, 3000667, 3000668, 3000050	3000185	3000186	4	384218	0	26043	3201.82	1258	4654.7	58	2408.1	292	1342.49	3	3.93366	2596	2787.83	209	363.749	237	676.55	17002	73536.1	194	515.265	26043	21039.2	15010	21291.3	13	180.743	6353	16782.6	2	16.2296	8801	17867.1	145	319.174	2072	2815.17
170	RESF_303043_TM_#15	RESF	tetM	tet	tetM	antibiotic target protection protein	tetracycline, doxycycline, minocycline, chlortetracycline, demeclocycline, oxytetracycline, tetracycline antibiotic	0000051, 0000069, 3000152, 3000528, 3000667, 3000668, 3000050	3000185	3000186	4	208203	0	18679	1735.03	663.5	2828.56	28	1466.91	149	958.929	0	0	1309	2087.19	146	465.207	135	568.821	9201	55358.2	109	409.769	15402	17914.8	7916	16300.8	19	375.802	2766	10303.1	2	22.8315	4946	14448	74	211.205	1234	2379.83
171	RESF_303043_TM_#16	RESF	tetM	tet	tetM	antibiotic target protection protein	tetracycline, doxycycline, minocycline, chlortetracycline, demeclocycline, oxytetracycline, tetracycline antibiotic	0000051, 0000069, 3000152, 3000528, 3000667, 3000668, 3000050	3000185	3000186	4	249414	0	22058	2078.45	773	3269.29	22	824.402	150	706.729	1	1.30065	1755	1881.46	164	259.511	187	561.8	9000	37687.1	99	260.051	22058	17399.8	7430	10207.6	13	189.399	4439	11231.8	4	32.4592	4699	9211.19	111	219.042	1563	2064.47
172	CARD_101647_TM_#01	CARD	Erm	Erm	Erm 23S ribosomal RNA methyltransferase	antibiotic target modifying enzyme	macrolide antibiotic, lincosamide antibiotic, streptogramin antibiotic	0000000, 0000017, 0000026	3000519	3000560	5	170771	0	106128	1423.09	4.5	9911.97	42	463.494	1	1.25126	665	251.987	28	8.11598	1	0.461846	49	38.8652	13	14.9552	189	137.101	1128	241.769	271	98.2524	24	98.3444	1	0.695939	0	0	1	0.546109	0	0	1	0.342172
173	RESF_301772_TM_#04	RESF	blaZ	bla	PC1 beta-lactamase (blaZ)	antibiotic inactivation enzyme	penam	3000008.0	3000557	3000621	6	46453	0	19913	387.108	1.5	2034.13	9	323.477	0	0	25	31.5162	4	3.77488	21	31.9486	33	87.2981	5	22.661	9	21.9113	21	17.3047	30	36.1358	0	0	0	0	0	0	14	25.9461	0	0	0	0
174	RESF_301772_TM_#06	RESF	blaZ	bla	PC1 beta-lactamase (blaZ)	antibiotic inactivation enzyme	penam	3000008.0	3000557	3000621	6	42708	0	18165	355.9	1	1858.66	24	1309.43	1	4.7345	29	42.954	1	1.15943	9	15.7277	21	65.1435	0	0	1	2.78383	14	12.0698	18	29.2616	0	0	0	0	0	0	18	37.6262	0	0	0	0
175	RESF_301772_TM_#08	RESF	blaZ	bla	PC1 beta-lactamase (blaZ)	antibiotic inactivation enzyme	penam	3000008.0	3000557	3000621	6	12509	0	5089	104.242	0	532.701	2	772.75	0	0	2	26.9884	0	0	8	106.935	3	83.4243	0	0	0	0	1	7.60054	10	87.7639	0	0	0	0	0	0	8	152.911	0	0	0	0
176	RESF_301772_TM_#10	RESF	blaZ	bla	PC1 beta-lactamase (blaZ)	antibiotic inactivation enzyme	penam	3000008.0	3000557	3000621	6	56785	0	22891	473.208	2.5	2432.64	17	590.416	0	0	52	71.294	4	3.64763	11	15.9995	29	73.1852	13	50.3725	4	9.25859	14	10.9403	27	31.8301	0	0	0	0	0	0	14	24.0533	0	0	0	0
177	RESF_301772_TM_#11	RESF	blaZ	bla	PC1 beta-lactamase (blaZ)	antibiotic inactivation enzyme	penam	3000008.0	3000557	3000621	6	37889	0	15842	315.742	1	1638.55	21	847.654	0	0	20	28.3023	2	2.10805	15	25.2137	33	97.0702	2	8.36652	2	5.35074	15	12.3444	21	29.0763	0	0	0	0	0	0	13	27.8409	0	0	1	1.35091
178	RESF_302563_TM_#02	RESF	mphA	mph	mphA	antibiotic inactivation enzyme	erythromycin, roxithromycin, telithromycin, clarithromycin, azithromycin, dirithromycin, oleandomycin, macrolide antibiotic	0000006, 0000027, 0000057, 0000065, 3000158, 3000176, 3000867, 0000000	3000557	3000316	5	401354	0	73487	3344.62	2	10061.3	1	37.241	4821	19820.9	3	4.08242	12972	12336	0	0	1	2.52801	15	54.561	2623	6344.97	5355	3778.94	813	956.163	0	0	16536	36860.7	2486	19618.4	563	1020.84	1	1.98443	5	5.78013
179	CARD_102153_TM_#01	CARD	FosB3	Fos	FosB3	antibiotic inactivation enzyme	fosfomycin	25.0	3000557	3002873	5	18247	0	10902	152.058	0	1049.65	225	10016.9	8	39.4764	368	579.798	0	0	0	0	368	1299.67	0	0	0	0	17	14.5588	35	51.6111	0	0	0	0	1	9.48632	4	8.61468	0	0	0	0
180	CARD_102153_TM_#02	CARD	FosB3	Fos	FosB3	antibiotic inactivation enzyme	fosfomycin	25.0	3000557	3002873	5	7988	0	4461	66.5667	0	439.509	126	9692.44	1	8.5452	190	520.553	0	0	0	0	156	1090.6	0	0	0	0	2	2.96606	12	133.435	0	0	0	0	0	0	0	0	0	0	0	0
181	CARD_102153_TM_#03	CARD	FosB3	Fos	FosB3	antibiotic inactivation enzyme	fosfomycin	25.0	3000557	3002873	5	6522	0	4260	54.35	0	400.322	78	13439.5	0	0	101	590.987	0	0	0	0	107	1427.76	0	0	0	0	4	14.3069	17	106.594	0	0	0	0	0	0	1	8.99474	0	0	0	0
182	CARD_102153_TM_#04	CARD	FosB3	Fos	FosB3	antibiotic inactivation enzyme	fosfomycin	25.0	3000557	3002873	5	13777	0	8364	114.808	0	812.055	194	5612.17	8	25.4802	182	183.68	0	0	0	0	233	487.832	0	0	0	0	8	4.88378	53	50.7433	0	0	0	0	0	0	0	0	0	0	0	0
183	ARGA_401728_TM_#10	ARGA	tet(A)	tet	tet(A)	efflux pump complex or subunit conferring antibiotic resistance	tetracycline	51.0	3000159	3000165	4	413293	0	89104	3444.11	3	10521.9	1	30.91	5643	20604.2	2	2.1377	2	1.80554	1	1.29317	10	28.8235	0	0	12798	27658	19578	12646.8	3	3.1639	0	0	3	5.788	5562	39261.5	572	918.177	5	7.76088	4	4.14022
184	RESF_303044_TM_#01	RESF	tetracycline-resistant_ribosomal_protection_protein	tet	tetracycline-resistant ribosomal protection protein	antibiotic target protection protein	tetracycline antibiotic	3000050.0	3000185	2	3	123177	0	9889	1026.47	120.5	1835.22	64	2256.63	20	82.0576	13	15.2672	117	117.905	477	731.147	85	212.635	13	45.5157	16	36.8084	156	110.51	195	232.967	30	436.599	153	370.042	2	14.6419	6076	10769.1	313	561.185	7	9.1794
185	RESF_303044_TM_#04	RESF	tetracycline-resistant_ribosomal_protection_protein	tet	tetracycline-resistant ribosomal protection protein	antibiotic target protection protein	tetracycline antibiotic	3000050.0	3000185	2	3	316386	0	20504	2636.55	1519.5	3346.61	61	2506.61	171	806.256	11	14.8436	1608	1784.07	396	702.682	175	509.109	11661	52362.8	194	563.644	20504	17307.6	9572	14266.1	23	357.33	3564	9713.32	0	0	7296	15008.1	113	238.082	1431	1995.14
186	RESF_303044_TM_#05	RESF	tetracycline-resistant_ribosomal_protection_protein	tet	tetracycline-resistant ribosomal protection protein	antibiotic target protection protein	tetracycline antibiotic	3000050.0	3000185	2	3	105190	0	11998	876.583	116.5	1728.7	40	911.976	7	19.3563	4	3.48237	172	103.978	273	276.003	83	140.714	9	22.6175	10	15.9316	77	37.2964	116	92.7454	0	0	117	171.171	1	5.43168	2450	2884.16	7	8.2866	12	9.70546
187	RESF_303044_TM_#08	RESF	tetracycline-resistant_ribosomal_protection_protein	tet	tetracycline-resistant ribosomal protection protein	antibiotic target protection protein	tetracycline antibiotic	3000050.0	3000185	2	3	24603	0	2588	205.025	13.5	463.254	5	249.274	2	11.3017	7	12.484	45	59.7486	45	121.757	11	39.4696	8	41.5627	2	6.64527	48	70.2858	3	5.01042	2	37.118	2	9.27918	0	0	236	675.808	16	40.7276	0	0
188	RESF_303044_TM_#09	RESF	tetracycline-resistant_ribosomal_protection_protein	tet	tetracycline-resistant ribosomal protection protein	antibiotic target protection protein	tetracycline antibiotic	3000050.0	3000185	2	3	32712	0	3966	272.6	36.5	556.328	20	1193.04	3	19.8313	10	21.0604	39	59.7214	94	255.321	25	107.45	1	6.07757	7	28.1555	37	43.2931	32	78.8457	3	65.1316	24	88.8934	0	0	693	2158.93	8	25.2291	7	13.7385
189	RESF_303044_TM_#11	RESF	tetracycline-resistant_ribosomal_protection_protein	tet	tetracycline-resistant ribosomal protection protein	antibiotic target protection protein	tetracycline antibiotic	3000050.0	3000185	2	3	608390	0	30967	5069.92	2733	6138.13	133	4156.73	370	1303.95	13	13.1159	3346	2713.11	998	1295.93	380	843.664	20435	66411.8	261	529.768	30967	18913	18488	19641.8	29	320.577	7776	15417.8	2	12.5893	18258	27725.2	554	859.331	2493	2564.18
190	RESF_303044_TM_#12	RESF	tetracycline-resistant_ribosomal_protection_protein	tet	tetracycline-resistant ribosomal protection protein	antibiotic target protection protein	tetracycline antibiotic	3000050.0	3000185	2	3	130100	0	10330	1084.17	209	1874.65	65	2172.07	15	62.1597	10	26.8396	136	122.48	559	807.538	68	168.677	0	0	14	31.3554	122	92.4666	199	240.058	18	361.593	219	569.698	0	0	7211	12466	368	645.44	23	25.7838
191	RESF_303044_TM_#14	RESF	tetracycline-resistant_ribosomal_protection_protein	tet	tetracycline-resistant ribosomal protection protein	antibiotic target protection protein	tetracycline antibiotic	3000050.0	3000185	2	3	45072	0	4884	375.6	49	789.294	16	559.387	7	27.5559	0	0	54	49.3838	337	542.048	37	101.649	0	0	0	0	20	13.9211	98	136.432	4	52.166	106	254.794	0	0	4884	9205.75	324	632.29	0	0
192	NCBI_205236_TM_#05	NCBI	CAT	CAT	chloramphenicol acetyltransferase (CAT)	antibiotic inactivation enzyme	phenicol antibiotic	3000387.0	3000557	3000122	3	15366	0	2362	128.05	0	398.694	8	289.246	0	0	0	0	0	0	0	0	35	96.4476	0	0	0	0	395	313.325	981	1291.73	1	13.3797	0	0	0	0	0	0	0	0	0	0
193	NCBI_205236_TM_#06	NCBI	CAT	CAT	chloramphenicol acetyltransferase (CAT)	antibiotic inactivation enzyme	phenicol antibiotic	3000387.0	3000557	3000122	3	18821	0	8400	156.842	0	819.987	1	47.5538	0	0	0	0	0	0	0	0	20	68.4507	0	0	0	0	360	360.308	989	1734.18	0	0	0	0	0	0	0	0	0	0	0	0
194	NCBI_202842_TM_#01	NCBI	tet(33)	tet	tet(33)	efflux pump complex or subunit conferring antibiotic resistance	tetracycline	51.0	3000159	3000478	4	208	0	85	1.73333	0	10.5581	68	400.076	0	0	0	0	0	0	0	0	0	0	0	0	0	0	0	0	0	0	0	0	0	0	0	0	0	0	0	0	0	0
195	NCBI_202842_TM_#02	NCBI	tet(33)	tet	tet(33)	efflux pump complex or subunit conferring antibiotic resistance	tetracycline	51.0	3000159	3000478	4	18	0	15	0.15	0	1.39417	3	95.5979	0	0	0	0	0	0	0	0	0	0	0	0	0	0	0	0	0	0	0	0	0	0	0	0	0	0	0	0	0	0
196	CARD_102094_TM_#10	CARD	class_C_beta-lactamase	class_C_beta-lactamase	class C beta-lactamase	antibiotic inactivation enzyme	antibiotic molecule	1000003.0	3000557	3000076	4	114635	0	18713	955.292	0	2760.06	4	122.416	0	0	1	1.06885	2576	2279.81	0	0	0	0	0	0	72	165.478	126	83.7126	0	0	0	0	547	1201.89	0	0	10	16.1893	1	1.55218	8485	9530.62
197	CARD_102271_TM_#01	CARD	MexF	Mex	MexF	efflux pump complex or subunit conferring antibiotic resistance	antibiotic molecule	1000003.0	3000159	3000804	4	706229	0	116093	5885.24	15.5	17212.6	9	33.967	0	0	64783	9058.5	13164	1384.51	130	20.7223	48	13.1519	0	0	12111	3235.27	706	55.472	7	0.928232	6	8.54473	2516	633.854	10	8.27804	37	7.30776	22	4.26953	53069	7157.01
198	CARD_101963_TM_#01	CARD	ampC1	amp	Escherichia coli ampC1 beta-lactamase	antibiotic inactivation enzyme	cephalosporin, penam	0000032, 3000008	3000557	3004611	6	402955	0	29569	3357.96	100.5	6524.31	304	3605.45	5650	7635.21	650	269.135	14839	4607.07	0	0	14	11.7255	0	0	0	0	602	140.774	4	1.61637	10	44.9476	0	0	0	0	13318	7805.32	18164	10917	6608	2635.23
199	CARD_101963_TM_#02	CARD	ampC1	amp	Escherichia coli ampC1 beta-lactamase	antibiotic inactivation enzyme	cephalosporin, penam	0000032, 3000008	3000557	3004611	6	744129	0	58145	6201.07	231.5	11795.2	774	6281.96	13082	12058.7	1475	418.135	24770	5274.5	0	0	22	12.9499	3	2.57004	1	0.547882	1158	184.893	10	2.72482	20	59.0018	0	0	1	1.7913	24170	9701.35	30614	12599.4	10821	2959.63
200	CARD_102680_TM_#01	CARD	ParS	Par	ParS	protein(s) and two-component regulatory system modulating antibiotic efflux	antibiotic molecule	1000003.0	3000451	3005067	4	639693	0	104912	5330.77	1	15550.9	1	4.03525	0	0	55133	7710.89	11862	1247.2	0	0	2	0.58047	1	0.420511	12107	3233.21	697	54.7588	0	0	0	0	2411	608.169	1	0.87928	25	4.98269	0	0	49901	6729.74
201	NCBI_204575_TM_#01	NCBI	lnuA	lnu	lnuA	antibiotic inactivation enzyme	lincosamide antibiotic	17.0	3000557	3002835	4	530	0	312	4.41667	0	30.1937	47	1389.91	0	0	0	0	0	0	0	0	0	0	0	0	0	0	2	1.13653	0	0	0	0	0	0	0	0	0	0	0	0	0	0
202	NCBI_204575_TM_#02	NCBI	lnuA	lnu	lnuA	antibiotic inactivation enzyme	lincosamide antibiotic	17.0	3000557	3002835	4	546	0	318	4.55	0	30.8436	39	1411.36	0	0	0	0	0	0	0	0	0	0	0	0	0	0	5	3.41597	0	0	0	0	0	0	0	0	0	0	0	0	0	0
203	NCBI_204575_TM_#05	NCBI	lnuA	lnu	lnuA	antibiotic inactivation enzyme	lincosamide antibiotic	17.0	3000557	3002835	4	386	0	230	3.21667	0	22.4163	50	2326.67	0	0	0	0	0	0	0	0	0	0	0	0	0	0	0	0	0	0	0	0	0	0	0	0	0	0	0	0	0	0
204	NCBI_204575_TM_#07	NCBI	lnuA	lnu	lnuA	antibiotic inactivation enzyme	lincosamide antibiotic	17.0	3000557	3002835	4	866	0	415	7.21667	0	46.536	72	2488.8	0	0	0	0	0	0	0	0	0	0	6	30.6773	0	0	2	1.28009	0	0	0	0	0	0	0	0	0	0	0	0	0	0
205	CARD_102282_TM_#01	CARD	MuxC	Mux	MuxC	efflux pump complex or subunit conferring antibiotic resistance	antibiotic molecule	1000003.0	3000159	3004075	4	542747	0	106506	4522.89	90	14061.6	5	19.0915	78	34.2101	58511	8178.5	10941	1149.64	88	14.0956	19	5.19401	0	0	10251	2737.4	619	48.4154	387	50.028	10	14.5838	2316	582.647	20	16.7427	188	36.1587	232	45.4967	44100	5942.69
206	CARD_102601_TM_#01	CARD	ICR-Mo	ICR-Mo	ICR-Mo	gene altering cell wall charge	colistin A, colistin B, peptide antibiotic	3000622, 3000624, 3000053	3003580	3004569	5	2	0	2	0.0166667	0	0.182574	2	8.07049	0	0	0	0	0	0	0	0	0	0	0	0	0	0	0	0	0	0	0	0	0	0	0	0	0	0	0	0	0	0
207	CARD_102246_TM_#01	CARD	acrA	acr	acrA	efflux pump complex or subunit conferring antibiotic resistance	antibiotic molecule	1000003.0	3000159	3000207	4	572891	0	28505	4774.09	3274.5	4987.12	677	26863.8	2479	11058.7	284	378.449	12015	12552.8	15233	25689.2	4887	14175	1	3.74548	1834	4801.88	3363	2647.26	10699	14582.8	4617	68706.4	2842	7326.56	2228	19043.2	7207	14049.9	9463	18940.4	2391	3145.34
208	CARD_102246_TM_#03	CARD	acrA	acr	acrA	efflux pump complex or subunit conferring antibiotic resistance	antibiotic molecule	1000003.0	3000159	3000207	4	505272	0	26010	4210.6	2502	4626.27	514	20293.7	2876	12335.1	212	286.901	6679	6575.08	15683	24809	5232	14569.4	1	3.61923	1862	4621.82	3040	2227.03	9414	12328.7	763	10231.3	2112	5011.76	2154	17317.1	6778	12613.6	9341	17766	2449	3043.17
209	CARD_102246_TM_#08	CARD	acrA	acr	acrA	efflux pump complex or subunit conferring antibiotic resistance	antibiotic molecule	1000003.0	3000159	3000207	4	321075	0	16289	2675.62	1574.5	2950.88	151	7609.86	1924	11493.4	158	375.942	5170	7365.59	7958	18072.4	2621	11052.3	0	0	1030	3644.26	2016	2250.33	5580	10626.1	16	299.693	1346	4909.94	1332	16004.6	4688	12784.1	5932	16466.7	1576	2871.77
210	CARD_102246_TM_#10	CARD	acrA	acr	acrA	efflux pump complex or subunit conferring antibiotic resistance	antibiotic molecule	1000003.0	3000159	3000207	4	110329	0	6324	919.408	529.5	1061.29	31	5494.23	696	13299.3	72	404.127	1449	6601.96	3172	25188.4	1034	14150.8	0	0	377	4705.91	792	2706.59	2435	13353.7	34	2261.91	512	5439.07	458	18855.7	1506	12792.9	2130	19050.1	547	3185.54
211	CARD_102246_TM_#11	CARD	acrA	acr	acrA	efflux pump complex or subunit conferring antibiotic resistance	antibiotic molecule	1000003.0	3000159	3000207	4	342346	0	16596	2852.88	1715.5	3280.75	267	12194.7	1662	9133.95	198	319.012	3701	4766.47	12359	25818.9	4568	17608	0	0	1367	4629.68	2076	2051.51	5601	10053.3	592	10305.6	1224	3785.9	1747	19303	3827	9389.47	5921	15031.1	1476	2472.06
212	CARD_102246_TM_#13	CARD	acrA	acr	acrA	efflux pump complex or subunit conferring antibiotic resistance	antibiotic molecule	1000003.0	3000159	3000207	4	510108	0	31770	4250.9	2534.5	4987.55	456	13991.1	3157	11185.9	238	260.766	7812	6414.72	10624	13575.9	3236	7178.72	0	0	1153	2335.54	3205	1965.34	10309	10923.2	1760	20001.7	2193	4308.99	1440	9491.38	7497	11549.4	9368	14779.5	2793	2945.36
213	CARD_102246_TM_#14	CARD	acrA	acr	acrA	efflux pump complex or subunit conferring antibiotic resistance	antibiotic molecule	1000003.0	3000159	3000207	4	433514	0	35117	3612.62	1179.5	5524.04	358	10668.6	3718	13036.2	344	361.143	6780	5524.42	668	864.24	30	69.5938	0	0	15	32.5339	3998	2423.31	11781	12519.7	817	8989.49	2200	4389.25	5	34.0175	8326	12627.9	8374	13096.4	2942	3037.22
214	CARD_100249_TM_#04	CARD	CfxA2	Cfx	CfxA2	antibiotic inactivation enzyme	cephamycin	44.0	3000557	3003002	6	218078	0	18252	1817.32	198.5	3952.1	7	261.141	126	547.554	5	7.22359	362	403.393	6764	11498.2	4142	12263.2	0	0	5	12.4099	232	178.73	8705	12230.2	1	13.8633	1	2.34774	0	0	3263	6482.08	302	618.984	25	35.5052
215	CARD_100249_TM_#05	CARD	CfxA2	Cfx	CfxA2	antibiotic inactivation enzyme	cephamycin	44.0	3000557	3003002	6	194762	0	17832	1623.02	132	3620.07	4	179.723	91	332.995	14	17.5795	261	229.258	5834	8063.71	3982	9532.87	0	0	0	0	175	112.651	7280	8193.64	4	46.9656	0	0	0	0	2760	4476.74	275	454.106	16	17.1462
216	CARD_100249_TM_#11	CARD	CfxA2	Cfx	CfxA2	antibiotic inactivation enzyme	cephamycin	44.0	3000557	3003002	6	289837	0	25999	2415.31	207.5	5529.15	24	838.77	172	687.603	4	4.54542	304	275.807	2357	3372.81	5846	14501.7	2	6.78129	3	6.50537	353	243.295	12275	14666.9	6	72.6731	0	0	0	0	4316	7397.76	305	543.424	15	16.5205
217	CARD_100957_TM_#01	CARD	evgA	evg	evgA	protein(s) and two-component regulatory system modulating antibiotic efflux	antibiotic molecule	1000003.0	3000451	3000832	4	1299918	0	113768	10832.6	2692.5	17461.2	489	3128.16	11593	8432.28	1378	307.849	22878	3846.97	1569	419.714	15	6.98111	7	4.71711	1	0.43097	12518	1574.71	41407	8850.52	21	49.5188	6607	2663.6	1	1.40906	29127	9224.26	29756	9657.63	10089	2174.43
218	CARD_102113_TM_#01	CARD	efrB	efr	efrB	efflux pump complex or subunit conferring antibiotic resistance	antibiotic molecule	1000003.0	3000159	3003949	4	1350928	0	153118	11257.7	1539.5	23203.6	2	7.875	5	2.26307	6725	942.546	8064	849.924	1	0.168821	617	178.052	0	0	2	0.536468	153118	12070.6	26123	3499.78	0	0	24590	6207.31	0	0	8981	1782.74	67	13.6274	9774	1320.73
219	CARD_100503_TM_#01	CARD	emrY	emr	emrY	efflux pump complex or subunit conferring antibiotic resistance	antibiotic molecule	1000003.0	3000159	3000254	4	2203574	0	183152	18363.1	4310	29211	745	2983.13	19282	8777.5	2249	315.619	39763	4188.86	2668	447.28	38	10.9742	2	0.841021	9	2.39341	21977	1732.84	67770	9087.5	22	32.1652	10542	2661.85	0	0	47089	9345.65	48984	9962.97	16787	2266.17
220	CARD_100250_TM_#05	CARD	CMY-1	CMY	CMY-1	antibiotic inactivation enzyme	cephamycin	44.0	3000557	3002012	8	77	0	53	0.641667	0	5.12006	6	412.133	0	0	0	0	0	0	0	0	0	0	0	0	0	0	0	0	0	0	0	0	18	51.6241	0	0	0	0	0	0	0	0
221	CARD_100250_TM_#09	CARD	CMY-1	CMY	CMY-1	antibiotic inactivation enzyme	cephamycin	44.0	3000557	3002012	8	9559	0	9399	79.6583	0	857.948	1	33.5978	0	0	0	0	0	0	0	0	0	0	0	0	0	0	0	0	0	0	0	0	51	116.46	0	0	0	0	0	0	0	0
222	RESF_302402_TM_#02	RESF	fusB	fus	fusB	antibiotic target protection protein	fusidic acid	3000759.0	3000185	3003552	4	10280	0	4789	85.6667	0	500.438	5	41.7703	0	0	12	3.5012	5	1.08551	0	0	48	28.1438	0	0	0	0	177	28.6759	17	4.75764	0	0	0	0	0	0	0	0	0	0	0	0
223	CARD_100564_TM_#01	CARD	mdtG	mdt	mdtG	efflux pump complex or subunit conferring antibiotic resistance	fosfomycin	25.0	3000159	3001329	4	2793411	0	258830	23278.4	5763	38176.7	1006	4026.99	23724	10790.4	2362	330.853	50109	5273.65	3185	534.295	65	18.7818	4	1.67877	11	2.91179	26546	2091.94	72910	9764.48	30	44.9667	14141	3569.04	4	3.47765	57264	11355.4	61073	12414.1	21734	2932.43
224	CARD_100775_TM_#01	CARD	mdtB	mdt	mdtB	efflux pump complex or subunit conferring antibiotic resistance	antibiotic molecule	1000003.0	3000159	3000793	4	1678322	0	138486	13986	4711	21047.7	1066	5716.95	15199	9249.61	1465	274.775	36384	5125.55	8391	1880.39	2300	883.975	3	1.6894	694	248.434	15723	1660.32	47682	8549.99	1232	2468.23	9314	3144.15	1013	1186.76	36294	9636.72	39491	10747.1	12977	2344.43
225	CARD_100775_TM_#02	CARD	mdtB	mdt	mdtB	efflux pump complex or subunit conferring antibiotic resistance	antibiotic molecule	1000003.0	3000159	3000793	4	276088	0	18072	2300.73	1360	2725.15	530	24744.4	1429	7782.3	297	435.644	6193	7667.81	4416	8537.84	1323	4331.19	0	0	329	1007.3	1989	1772.05	6520	9852.17	623	11297.6	1891	5568.43	781	7943.69	4295	9989.46	5484	12996.2	1792	2836.94
226	RESF_300074_TM_#01	RESF	APH(3')-IIIa	APH	APH(3')-IIIa	antibiotic inactivation enzyme	ribostamycin, butirosin, kanamycin A, gentamicin B, paromomycin, lividomycin A, lividomycin B, plazomicin, neomycin, G418, aminoglycoside antibiotic	0000021, 0000024, 0000049, 3000655, 3000657, 3000700, 3000701, 3003675, 0000005, 3000653, 0000016	3000557	3002647	5	885760	0	116359	7381.33	1400	15329.5	15	163.144	218	275.232	9	3.54592	611	178.114	2772	1282.19	1214	961.38	44199	50861.2	315	231.688	14155	3075.02	9761	3582.21	90	374.878	37	26.0373	0	0	4524	2482.44	65	36.6442	49	18.3988
227	RESF_300074_TM_#02	RESF	APH(3')-IIIa	APH	APH(3')-IIIa	antibiotic inactivation enzyme	ribostamycin, butirosin, kanamycin A, gentamicin B, paromomycin, lividomycin A, lividomycin B, plazomicin, neomycin, G418, aminoglycoside antibiotic	0000021, 0000024, 0000049, 3000655, 3000657, 3000700, 3000701, 3003675, 0000005, 3000653, 0000016	3000557	3002647	5	214140	0	30049	1784.5	343	3919.89	1	48.2969	45	242.761	1	1.68678	165	196.37	629	1160.6	249	807.526	10342	47320.7	84	249.412	3167	2772.92	2226	3223.86	14	197.045	21	58.6374	0	0	977	2148.69	15	28.4392	20	26.6892
228	RESF_300074_TM_#03	RESF	APH(3')-IIIa	APH	APH(3')-IIIa	antibiotic inactivation enzyme	ribostamycin, butirosin, kanamycin A, gentamicin B, paromomycin, lividomycin A, lividomycin B, plazomicin, neomycin, G418, aminoglycoside antibiotic	0000021, 0000024, 0000049, 3000655, 3000657, 3000700, 3000701, 3003675, 0000005, 3000653, 0000016	3000557	3002647	5	356035	0	46330	2966.96	622	6146.33	1	30.604	78	286.609	0	0	285	253.231	1038	1429.6	432	1046.26	17057	58428.1	133	281.334	5584	3618.39	3782	4329.86	16	196.615	7	13.6838	1	7.24224	1808	2958.25	36	64.5309	6	7.52793
229	NCBI_202713_TM_#07	NCBI	OXA-12	OXA	OXA-12	antibiotic inactivation enzyme	carbapenem, cephalosporin, penam	0000020, 0000032, 3000008	3000557	3001407	6	13606	0	13442	113.383	0	1227	1	28.8878	0	0	0	0	0	0	0	0	0	0	0	0	0	0	0	0	0	0	0	0	54	103.802	0	0	0	0	0	0	0	0
230	NCBI_203958_TM_#05	NCBI	SHV	SHV	SHV beta-lactamase	antibiotic inactivation enzyme	carbapenem, cephalosporin, penam	0000020, 0000032, 3000008	3000557	3000015	6	72689	0	8288	605.742	14	1312	1	162.684	1	18.4396	4	19.9998	14	47.148	5655	27197.8	2107	15781.2	0	0	502	4143.27	25	56.7862	2843	10541.1	0	0	95	576.862	794	19885	18	82.7473	691	4149.99	21	84.9533
231	NCBI_206682_TM_#02	NCBI	AAC(6')-Ie-APH(2'')-Ia	AAC	AAC(6')-Ie-APH(2'')-Ia	antibiotic inactivation enzyme	plazomicin, amikacin, gentamicin C, sisomicin, netilmicin, kanamycin A, tobramycin, isepamicin, arbekacin, gentamicin B, aminoglycoside antibiotic	3003675, 0000013, 0000014, 0000035, 0000038, 0000049, 0000052, 3000652, 3000654, 3000655, 0000016	3000557	3002597	5	234153	0	23994	1951.28	334	3670.42	16	489.969	4	14.056	7	7.48193	1458	1219.14	2673	3603.55	2411	5546.79	14137	47533.1	71	152.064	23994	15291.6	1623	1798.77	7	90.7484	1	1.94863	0	0	273	432.301	17	29.8031	11	11.329
232	CARD_101217_TM_#08	CARD	Sed-1	Sed	Sed-1	antibiotic inactivation enzyme	cephalosporin, penam	0000032, 3000008	3000557	3003561	6	3283	0	800	27.3583	0	97.5737	800	27492.5	0	0	0	0	0	0	1	1.31956	0	0	0	0	0	0	0	0	0	0	0	0	36	78.531	0	0	0	0	83	152.865	0	0
233	NCBI_204876_TM_#04	NCBI	AAC(6')-Im	AAC	AAC(6')-Im	antibiotic inactivation enzyme	dibekacin, amikacin, netilmicin, kanamycin A, tobramycin, aminoglycoside antibiotic	0000007, 0000013, 0000038, 0000049, 0000052, 0000016	3000557	3004629	5	6338	0	1961	52.8167	0	247.371	1	37.241	0	0	0	0	0	0	0	0	2	5.95184	0	0	0	0	13	13.7467	2	2.49515	0	0	0	0	0	0	505	996.031	0	0	1961	2595.72
234	CARD_102058_TM_#01	CARD	kdpE	kdp	kdpE	protein(s) and two-component regulatory system modulating antibiotic efflux	antibiotic molecule	1000003.0	3000451	3003841	4	1648273	0	154048	13735.6	3106.5	22599.9	612	3994.97	13971	10315.8	1401	318.398	32275	5517.62	2277	621.406	42	19.7611	9	5.95477	6	2.57384	15775	2018.4	49916	10861.4	88	207.288	8139	3331.73	25	35.3085	31957	10308.7	36062	11914.3	12297	2700.82
235	CARD_101685_TM_#03	CARD	ACT-35	ACT	ACT-35	antibiotic inactivation enzyme	carbapenem, cephalosporin, cephamycin, penam	0000020, 0000032, 0000044, 3000008	3000557	3001855	6	315696	0	27837	2630.8	600	4490.4	175	5474.84	3017	10670.2	263	313.888	4431	3753.26	628	827.378	6	16.0311	1	3.09722	1	2.10208	3123	1975.99	8938	9858.97	0	0	1592	3212.31	0	0	6613	10396.4	6281	10188.5	1908	2044.93
236	CARD_101685_TM_#05	CARD	ACT-35	ACT	ACT-35	antibiotic inactivation enzyme	carbapenem, cephalosporin, cephamycin, penam	0000020, 0000032, 0000044, 3000008	3000557	3001855	6	98443	0	26643	820.358	13.5	3389.79	1	41.7703	4979	19024.5	14	17.1891	18784	16821.8	262	364.501	29	76.1197	5	16.7264	5	12.2232	24	16.5331	187	225.605	339	4295.68	12580	27260.9	0	0	287	469.893	13	20.9498	31	35.4874
237	CARD_101685_TM_#12	CARD	ACT-35	ACT	ACT-35	antibiotic inactivation enzyme	carbapenem, cephalosporin, cephamycin, penam	0000020, 0000032, 0000044, 3000008	3000557	3001855	6	374341	0	25361	3119.51	978	4630.55	169	6641.15	3002	13796.6	216	297.453	4847	5356.09	610	1065.3	2	5.56162	0	0	2	5.25041	14455	12264.8	8766	12802	3	44.2704	1590	4325.4	0	0	6067	12650.9	6519	13886.7	2003	2805.27
238	NCBI_200518_TM_#02	NCBI	vanD	van	vanD	protein(s) conferring antibiotic resistance via molecular bypass	glycopeptide antibiotic	3000081.0	3000012	3000005	6	237	0	80	1.975	0	10.0674	1	343.444	0	0	0	0	0	0	0	0	7	127.123	0	0	0	0	0	0	0	0	0	0	0	0	0	0	0	0	0	0	0	0
239	NCBI_200190_TM_#06	NCBI	catA8	CAT	catA8	antibiotic inactivation enzyme	chloramphenicol, phenicol antibiotic	3000385, 3000387	3000557	3004658	4	1947	0	676	16.225	0	85.9155	4	309.293	0	0	0	0	0	0	0	0	4	21.7039	0	0	0	0	4	14.3069	11	71.6182	0	0	0	0	0	0	0	0	0	0	0	0
240	NCBI_200190_TM_#07	NCBI	catA8	CAT	catA8	antibiotic inactivation enzyme	chloramphenicol, phenicol antibiotic	3000385, 3000387	3000557	3004658	4	6120	0	2473	51	0	296.532	4	126.163	0	0	1	1.56455	0	0	0	0	4	9.0802	0	0	4	8.93987	0	0	0	0	0	0	0	0	0	0	1	1.56031	0	0	1	1.09495
241	RESF_302498_TM_#01	RESF	ErmX	Erm	ErmX	antibiotic target modifying enzyme	erythromycin, roxithromycin, lincomycin, telithromycin, clarithromycin, clindamycin, tylosin, spiramycin, azithromycin, dirithromycin, pristinamycin IA, quinupristin, pristinamycin IIA, madumycin II, griseoviridin, dalfopristin, pristinamycin IB, virginiamycin S2, vernamycin B-gamma, vernamycin C, patricin A, patricin B, ostreogrycin B3, oleandomycin, macrolide antibiotic, lincosamide antibiotic,…	0000006, 0000027, 0000046, 0000057, 0000065, 0000066, 3000145, 3000156, 3000158, 3000176, 3000583, 3000584, 3000669, 3000672, 3000673, 3000674, 3000675, 3000677, 3000678, 3000679, 3000680, 3000681, 3000682, 3000867, 0000000, 0000017, 0000026	3000519	3000596	6	69294	0	24010	577.45	46.5	2275.36	490	19795.3	41	201.941	229	326.356	48	49.8231	10	16.1646	0	0	19	76.7698	0	0	0	0	801	1196.41	27	391.296	4	9.74314	6	50.5146	462	959.791	0	0	0	0
242	RESF_302498_TM_#02	RESF	ErmX	Erm	ErmX	antibiotic target modifying enzyme	erythromycin, roxithromycin, lincomycin, telithromycin, clarithromycin, clindamycin, tylosin, spiramycin, azithromycin, dirithromycin, pristinamycin IA, quinupristin, pristinamycin IIA, madumycin II, griseoviridin, dalfopristin, pristinamycin IB, virginiamycin S2, vernamycin B-gamma, vernamycin C, patricin A, patricin B, ostreogrycin B3, oleandomycin, macrolide antibiotic, lincosamide antibiotic,…	0000006, 0000027, 0000046, 0000057, 0000065, 0000066, 3000145, 3000156, 3000158, 3000176, 3000583, 3000584, 3000669, 3000672, 3000673, 3000674, 3000675, 3000677, 3000678, 3000679, 3000680, 3000681, 3000682, 3000867, 0000000, 0000017, 0000026	3000519	3000596	6	73003	0	26363	608.358	62.5	2495.93	281	9239.21	36	129.935	251	289.59	61	50.9261	20	29.1162	3	6.81015	47	181.59	0	0	0	0	1004	1153.73	32	410.785	4	7.95358	1	6.87274	500	830.149	0	0	0	0
243	RESF_302498_TM_#04	RESF	ErmX	Erm	ErmX	antibiotic target modifying enzyme	erythromycin, roxithromycin, lincomycin, telithromycin, clarithromycin, clindamycin, tylosin, spiramycin, azithromycin, dirithromycin, pristinamycin IA, quinupristin, pristinamycin IIA, madumycin II, griseoviridin, dalfopristin, pristinamycin IB, virginiamycin S2, vernamycin B-gamma, vernamycin C, patricin A, patricin B, ostreogrycin B3, oleandomycin, macrolide antibiotic, lincosamide antibiotic,…	0000006, 0000027, 0000046, 0000057, 0000065, 0000066, 3000145, 3000156, 3000158, 3000176, 3000583, 3000584, 3000669, 3000672, 3000673, 3000674, 3000675, 3000677, 3000678, 3000679, 3000680, 3000681, 3000682, 3000867, 0000000, 0000017, 0000026	3000519	3000596	6	19548	0	7480	162.9	11.5	703.054	147	20572.9	8	114.538	74	409.659	3	15.2175	12	77.9478	2	27.8081	4	35.7901	0	0	0	0	249	1245.07	2	143.832	0	0	0	0	88	703.684	0	0	0	0
244	RESF_302498_TM_#05	RESF	ErmX	Erm	ErmX	antibiotic target modifying enzyme	erythromycin, roxithromycin, lincomycin, telithromycin, clarithromycin, clindamycin, tylosin, spiramycin, azithromycin, dirithromycin, pristinamycin IA, quinupristin, pristinamycin IIA, madumycin II, griseoviridin, dalfopristin, pristinamycin IB, virginiamycin S2, vernamycin B-gamma, vernamycin C, patricin A, patricin B, ostreogrycin B3, oleandomycin, macrolide antibiotic, lincosamide antibiotic,…	0000006, 0000027, 0000046, 0000057, 0000065, 0000066, 3000145, 3000156, 3000158, 3000176, 3000583, 3000584, 3000669, 3000672, 3000673, 3000674, 3000675, 3000677, 3000678, 3000679, 3000680, 3000681, 3000682, 3000867, 0000000, 0000017, 0000026	3000519	3000596	6	61141	0	23470	509.508	41.5	2203.41	457	15640.6	51	200.555	219	272.492	30	25.6294	22	34.3801	5	11.785	23	84.2063	0	0	0	0	752	929.143	25	321.643	0	0	0	0	329	579.445	0	0	2	2.1899
245	RESF_302498_TM_#06	RESF	ErmX	Erm	ErmX	antibiotic target modifying enzyme	erythromycin, roxithromycin, lincomycin, telithromycin, clarithromycin, clindamycin, tylosin, spiramycin, azithromycin, dirithromycin, pristinamycin IA, quinupristin, pristinamycin IIA, madumycin II, griseoviridin, dalfopristin, pristinamycin IB, virginiamycin S2, vernamycin B-gamma, vernamycin C, patricin A, patricin B, ostreogrycin B3, oleandomycin, macrolide antibiotic, lincosamide antibiotic,…	0000006, 0000027, 0000046, 0000057, 0000065, 0000066, 3000145, 3000156, 3000158, 3000176, 3000583, 3000584, 3000669, 3000672, 3000673, 3000674, 3000675, 3000677, 3000678, 3000679, 3000680, 3000681, 3000682, 3000867, 0000000, 0000017, 0000026	3000519	3000596	6	18474	0	7629	153.95	13	710.609	89	23453.2	9	117.185	72	492.999	16	82.9064	5	58.7803	0	0	3	87.8485	0	0	0	0	305	1933.4	0	0	0	0	0	0	106	1110.2	0	0	0	0
246	CARD_100779_TM_#01	CARD	TolC	Tol	TolC	efflux pump complex or subunit conferring antibiotic resistance	antibiotic molecule	1000003.0	3000159	3000237	4	2890161	0	238359	24084.7	6942.5	37980	1605	6433.65	25186	11454.4	2587	362.223	55711	5862.63	3521	589.649	108	30.4158	10	4.20456	25	6.53407	30323	2389.94	89120	11937.1	49	72.7303	15473	3905.01	7	5.97682	63361	12563.4	59540	12104.3	19452	2625.18
247	CARD_100417_TM_#04	CARD	dfrG	dfr	dfrG	antibiotic target replacement protein	trimethoprim, diaminopyrimidine antibiotic	3000188, 3000171	3000381	3002868	5	44420	0	6596	370.167	6	920.438	6	201.861	0	0	0	0	0	0	345	472.36	36	88.4309	6596	22981.1	126	284.663	1317	849.753	14	15.2588	8	93.9313	3386	7157.58	0	0	0	0	0	0	6	6.3686
248	CARD_100417_TM_#06	CARD	dfrG	dfr	dfrG	antibiotic target replacement protein	trimethoprim, diaminopyrimidine antibiotic	3000188, 3000171	3000381	3002868	5	41795	0	6351	348.292	1.5	893.173	1	35.125	0	0	0	0	0	0	320	422.16	58	124.32	6351	20735.7	91	188.565	1294	796.097	19	20.6364	6	66.3841	3054	5972.15	0	0	0	0	0	0	1	1.0002
249	CARD_100417_TM_#07	CARD	dfrG	dfr	dfrG	antibiotic target replacement protein	trimethoprim, diaminopyrimidine antibiotic	3000188, 3000171	3000381	3002868	5	39000	0	5747	325	1	813.132	8	244.832	0	0	0	0	0	0	245	339.86	65	147.102	5747	19521.9	98	224.498	1176	753.307	30	32.6744	3	34.178	2985	6150.29	0	0	0	0	0	0	2	2.07011
250	CARD_100417_TM_#09	CARD	dfrG	dfr	dfrG	antibiotic target replacement protein	trimethoprim, diaminopyrimidine antibiotic	3000188, 3000171	3000381	3002868	5	42255	0	6107	352.125	4	860.152	9	293.484	0	0	1	1.06885	1	0.882172	270	375.385	48	106.207	6107	20615.3	103	214.319	1383	868.09	19	19.7853	6	82.5597	3250	6707.87	0	0	3	4.5419	0	0	5	6.0109
251	RESF_302926_TM_#01	RESF	tet(40)	tet	tet(40)	efflux pump complex or subunit conferring antibiotic resistance	tetracycline	51.0	3000159	3000567	4	4707	0	594	39.225	0	95.9671	12	1196.52	0	0	0	0	4	13.9419	27	128.685	0	0	1	16.9532	0	0	0	0	3	16.3498	0	0	0	0	0	0	430	2734.96	16	102.547	0	0
252	RESF_302926_TM_#02	RESF	tet(40)	tet	tet(40)	efflux pump complex or subunit conferring antibiotic resistance	tetracycline	51.0	3000159	3000567	4	23265	0	2261	193.875	9.5	438.486	28	502.106	4	8.10145	0	0	26	11.0869	85	61.2655	5	6.00905	1	1.87274	0	0	6	1.98042	42	24.0843	0	0	0	0	0	0	1863	1610.85	72	64.7874	0	0
253	RESF_302926_TM_#04	RESF	tet(40)	tet	tet(40)	efflux pump complex or subunit conferring antibiotic resistance	tetracycline	51.0	3000159	3000567	4	30717	0	2965	255.975	12.5	572.689	27	585.403	0	0	0	0	11	6.12974	154	142.399	6	9.81463	1	2.36846	0	0	13	5.81218	31	22.2343	0	0	0	0	1	4.95242	2207	2384.5	68	76.4287	0	0
254	RESF_302926_TM_#05	RESF	tet(40)	tet	tet(40)	efflux pump complex or subunit conferring antibiotic resistance	tetracycline	51.0	3000159	3000567	4	7554	0	735	62.95	1.5	139.337	20	1434.45	0	0	0	0	2	4.09898	27	79.5685	0	0	2	15.3386	1	4.6819	7	11.7017	4	9.41352	0	0	0	0	0	0	545	2062.08	16	76.0925	0	0
255	CARD_100001_TM_#01	CARD	CblA-1	CblA	CblA-1	antibiotic inactivation enzyme	cephaloridine, cephalosporin	3004129, 0000032	3000557	3002999	6	64740	0	17381	539.5	7.5	2055.85	6	96.0932	0	0	2	1.11869	104	42.4448	395	256.256	8	9.17405	0	0	0	0	13	3.96668	0	0	0	0	0	0	0	0	0	0	294	234.411	0	0
256	CARD_100001_TM_#02	CARD	CblA-1	CblA	CblA-1	antibiotic inactivation enzyme	cephaloridine, cephalosporin	3004129, 0000032	3000557	3002999	6	88228	0	24517	735.233	11	2815.66	2	20.745	0	0	3	1.08678	109	29.1193	506	214.607	4	2.98611	0	0	0	0	8	1.6217	0	0	0	0	0	0	0	0	0	0	505	261.568	0	0
257	RESF_302481_TM_#01	RESF	ErmF	Erm	ErmF	antibiotic target modifying enzyme	erythromycin, roxithromycin, lincomycin, telithromycin, clarithromycin, clindamycin, tylosin, spiramycin, azithromycin, dirithromycin, pristinamycin IA, quinupristin, pristinamycin IIA, madumycin II, griseoviridin, dalfopristin, pristinamycin IB, virginiamycin S2, vernamycin B-gamma, vernamycin C, patricin A, patricin B, ostreogrycin B3, oleandomycin, macrolide antibiotic, lincosamide antibiotic,…	0000006, 0000027, 0000046, 0000057, 0000065, 0000066, 3000145, 3000156, 3000158, 3000176, 3000583, 3000584, 3000669, 3000672, 3000673, 3000674, 3000675, 3000677, 3000678, 3000679, 3000680, 3000681, 3000682, 3000867, 0000000, 0000017, 0000026	3000519	3000498	6	290684	0	45346	2422.37	155.5	5724.39	81	1242.99	0	0	33	17.0942	8875	3542.74	24	15.596	45346	49488.7	0	0	21	21.4184	686	205.247	23215	11761.4	10	51.8953	0	0	1	3.38457	7641	5751.16	840	651.885	11	5.74726
258	RESF_302481_TM_#03	RESF	ErmF	Erm	ErmF	antibiotic target modifying enzyme	erythromycin, roxithromycin, lincomycin, telithromycin, clarithromycin, clindamycin, tylosin, spiramycin, azithromycin, dirithromycin, pristinamycin IA, quinupristin, pristinamycin IIA, madumycin II, griseoviridin, dalfopristin, pristinamycin IB, virginiamycin S2, vernamycin B-gamma, vernamycin C, patricin A, patricin B, ostreogrycin B3, oleandomycin, macrolide antibiotic, lincosamide antibiotic,…	0000006, 0000027, 0000046, 0000057, 0000065, 0000066, 3000145, 3000156, 3000158, 3000176, 3000583, 3000584, 3000669, 3000672, 3000673, 3000674, 3000675, 3000677, 3000678, 3000679, 3000680, 3000681, 3000682, 3000867, 0000000, 0000017, 0000026	3000519	3000498	6	99101	0	16204	825.842	55	1992.69	24	782.314	0	0	15	17.0453	3309	3044.29	4	5.44492	16204	41503.7	0	0	2	4.33692	222	150.509	7893	9437.99	7	85.8272	0	0	0	0	2550	4338.78	219	383.404	0	0
259	RESF_302481_TM_#04	RESF	ErmF	Erm	ErmF	antibiotic target modifying enzyme	erythromycin, roxithromycin, lincomycin, telithromycin, clarithromycin, clindamycin, tylosin, spiramycin, azithromycin, dirithromycin, pristinamycin IA, quinupristin, pristinamycin IIA, madumycin II, griseoviridin, dalfopristin, pristinamycin IB, virginiamycin S2, vernamycin B-gamma, vernamycin C, patricin A, patricin B, ostreogrycin B3, oleandomycin, macrolide antibiotic, lincosamide antibiotic,…	0000006, 0000027, 0000046, 0000057, 0000065, 0000066, 3000145, 3000156, 3000158, 3000176, 3000583, 3000584, 3000669, 3000672, 3000673, 3000674, 3000675, 3000677, 3000678, 3000679, 3000680, 3000681, 3000682, 3000867, 0000000, 0000017, 0000026	3000519	3000498	6	23985	0	2394	199.875	12	410.351	9	959.276	0	0	3	11.1676	978	2929.75	2	8.9184	128	844.749	0	0	2	14.2071	57	136.563	2394	9455.07	3	119.034	0	0	0	0	833	4665.23	111	600.436	0	0
260	RESF_302481_TM_#06	RESF	ErmF	Erm	ErmF	antibiotic target modifying enzyme	erythromycin, roxithromycin, lincomycin, telithromycin, clarithromycin, clindamycin, tylosin, spiramycin, azithromycin, dirithromycin, pristinamycin IA, quinupristin, pristinamycin IIA, madumycin II, griseoviridin, dalfopristin, pristinamycin IB, virginiamycin S2, vernamycin B-gamma, vernamycin C, patricin A, patricin B, ostreogrycin B3, oleandomycin, macrolide antibiotic, lincosamide antibiotic,…	0000006, 0000027, 0000046, 0000057, 0000065, 0000066, 3000145, 3000156, 3000158, 3000176, 3000583, 3000584, 3000669, 3000672, 3000673, 3000674, 3000675, 3000677, 3000678, 3000679, 3000680, 3000681, 3000682, 3000867, 0000000, 0000017, 0000026	3000519	3000498	6	91919	0	12605	765.992	51.5	1718.93	23	888.662	0	0	19	26.6337	2993	3177.7	3	4.84938	12605	37397.5	0	0	7	18.8385	211	178.827	7801	10833	3	43.1497	0	0	0	0	2696	5395.06	287	615.999	2	2.82997
261	RESF_302481_TM_#07	RESF	ErmF	Erm	ErmF	antibiotic target modifying enzyme	erythromycin, roxithromycin, lincomycin, telithromycin, clarithromycin, clindamycin, tylosin, spiramycin, azithromycin, dirithromycin, pristinamycin IA, quinupristin, pristinamycin IIA, madumycin II, griseoviridin, dalfopristin, pristinamycin IB, virginiamycin S2, vernamycin B-gamma, vernamycin C, patricin A, patricin B, ostreogrycin B3, oleandomycin, macrolide antibiotic, lincosamide antibiotic,…	0000006, 0000027, 0000046, 0000057, 0000065, 0000066, 3000145, 3000156, 3000158, 3000176, 3000583, 3000584, 3000669, 3000672, 3000673, 3000674, 3000675, 3000677, 3000678, 3000679, 3000680, 3000681, 3000682, 3000867, 0000000, 0000017, 0000026	3000519	3000498	6	48112	0	6849	400.933	19	909.196	10	965.937	0	0	7	23.8398	1526	4212.15	8	32.5986	6849	53379.7	0	0	1	6.43761	60	114.643	4053	15280.7	1	35.9581	0	0	0	0	1443	7789.44	161	951.461	1	3.25064
262	CARD_100829_TM_#01	CARD	ErmC	Erm	ErmC	antibiotic target modifying enzyme	erythromycin, roxithromycin, lincomycin, telithromycin, clarithromycin, clindamycin, tylosin, spiramycin, azithromycin, dirithromycin, pristinamycin IA, quinupristin, pristinamycin IIA, madumycin II, griseoviridin, dalfopristin, pristinamycin IB, virginiamycin S2, vernamycin B-gamma, vernamycin C, patricin A, patricin B, ostreogrycin B3, oleandomycin, macrolide antibiotic, lincosamide antibiotic,…	0000006, 0000027, 0000046, 0000057, 0000065, 0000066, 3000145, 3000156, 3000158, 3000176, 3000583, 3000584, 3000669, 3000672, 3000673, 3000674, 3000675, 3000677, 3000678, 3000679, 3000680, 3000681, 3000682, 3000867, 0000000, 0000017, 0000026	3000519	3000250	6	102800	0	59101	856.667	1	5595.9	25	744.53	10	35.0353	479	524.541	46	35.9813	0	0	45	100.638	25	82.4258	119	246.441	806	499.717	200	213.422	18	199.152	1	1.89187	0	0	0	0	0	0	2	2.48938
263	CARD_100829_TM_#02	CARD	ErmC	Erm	ErmC	antibiotic target modifying enzyme	erythromycin, roxithromycin, lincomycin, telithromycin, clarithromycin, clindamycin, tylosin, spiramycin, azithromycin, dirithromycin, pristinamycin IA, quinupristin, pristinamycin IIA, madumycin II, griseoviridin, dalfopristin, pristinamycin IB, virginiamycin S2, vernamycin B-gamma, vernamycin C, patricin A, patricin B, ostreogrycin B3, oleandomycin, macrolide antibiotic, lincosamide antibiotic,…	0000006, 0000027, 0000046, 0000057, 0000065, 0000066, 3000145, 3000156, 3000158, 3000176, 3000583, 3000584, 3000669, 3000672, 3000673, 3000674, 3000675, 3000677, 3000678, 3000679, 3000680, 3000681, 3000682, 3000867, 0000000, 0000017, 0000026	3000519	3000250	6	73517	0	46022	612.642	0.5	4306.47	23	772.75	1	3.80818	323	397.235	14	12.3504	1	1.40562	26	63.0696	7	24.5085	101	228.529	563	385.7	128	150.474	15	187.607	0	0	0	0	0	0	0	0	0	0
264	CARD_100829_TM_#03	CARD	ErmC	Erm	ErmC	antibiotic target modifying enzyme	erythromycin, roxithromycin, lincomycin, telithromycin, clarithromycin, clindamycin, tylosin, spiramycin, azithromycin, dirithromycin, pristinamycin IA, quinupristin, pristinamycin IIA, madumycin II, griseoviridin, dalfopristin, pristinamycin IB, virginiamycin S2, vernamycin B-gamma, vernamycin C, patricin A, patricin B, ostreogrycin B3, oleandomycin, macrolide antibiotic, lincosamide antibiotic,…	0000006, 0000027, 0000046, 0000057, 0000065, 0000066, 3000145, 3000156, 3000158, 3000176, 3000583, 3000584, 3000669, 3000672, 3000673, 3000674, 3000675, 3000677, 3000678, 3000679, 3000680, 3000681, 3000682, 3000867, 0000000, 0000017, 0000026	3000519	3000250	6	69983	0	44439	583.192	1	4132.39	7	281	0	0	231	329.964	13	13.7023	0	0	14	40.4862	2	8.36652	65	191.857	442	386.885	72	99.3041	11	169.897	1	3.19447	0	0	1	1.98585	0	0	2	3.43132
265	CARD_100829_TM_#06	CARD	ErmC	Erm	ErmC	antibiotic target modifying enzyme	erythromycin, roxithromycin, lincomycin, telithromycin, clarithromycin, clindamycin, tylosin, spiramycin, azithromycin, dirithromycin, pristinamycin IA, quinupristin, pristinamycin IIA, madumycin II, griseoviridin, dalfopristin, pristinamycin IB, virginiamycin S2, vernamycin B-gamma, vernamycin C, patricin A, patricin B, ostreogrycin B3, oleandomycin, macrolide antibiotic, lincosamide antibiotic,…	0000006, 0000027, 0000046, 0000057, 0000065, 0000066, 3000145, 3000156, 3000158, 3000176, 3000583, 3000584, 3000669, 3000672, 3000673, 3000674, 3000675, 3000677, 3000678, 3000679, 3000680, 3000681, 3000682, 3000867, 0000000, 0000017, 0000026	3000519	3000250	6	62482	0	42812	520.683	1	3951.95	6	223.446	3	12.6634	238	333.212	13	12.9012	0	0	17	45.5651	0	0	52	130.266	299	235.539	86	112.339	18	268.36	0	0	0	0	1	1.8423	0	0	2	3.4513
266	CARD_100829_TM_#07	CARD	ErmC	Erm	ErmC	antibiotic target modifying enzyme	erythromycin, roxithromycin, lincomycin, telithromycin, clarithromycin, clindamycin, tylosin, spiramycin, azithromycin, dirithromycin, pristinamycin IA, quinupristin, pristinamycin IIA, madumycin II, griseoviridin, dalfopristin, pristinamycin IB, virginiamycin S2, vernamycin B-gamma, vernamycin C, patricin A, patricin B, ostreogrycin B3, oleandomycin, macrolide antibiotic, lincosamide antibiotic,…	0000006, 0000027, 0000046, 0000057, 0000065, 0000066, 3000145, 3000156, 3000158, 3000176, 3000583, 3000584, 3000669, 3000672, 3000673, 3000674, 3000675, 3000677, 3000678, 3000679, 3000680, 3000681, 3000682, 3000867, 0000000, 0000017, 0000026	3000519	3000250	6	123512	0	76909	1029.27	2	7177.02	18	520.531	7	22.9203	445	481.602	18	14.0226	0	0	19	39.7137	16	48.1662	88	177.335	660	392.567	207	221.508	12	129.147	2	4.9641	0	0	0	0	0	0	1	1.0002
267	CARD_100829_TM_#09	CARD	ErmC	Erm	ErmC	antibiotic target modifying enzyme	erythromycin, roxithromycin, lincomycin, telithromycin, clarithromycin, clindamycin, tylosin, spiramycin, azithromycin, dirithromycin, pristinamycin IA, quinupristin, pristinamycin IIA, madumycin II, griseoviridin, dalfopristin, pristinamycin IB, virginiamycin S2, vernamycin B-gamma, vernamycin C, patricin A, patricin B, ostreogrycin B3, oleandomycin, macrolide antibiotic, lincosamide antibiotic,…	0000006, 0000027, 0000046, 0000057, 0000065, 0000066, 3000145, 3000156, 3000158, 3000176, 3000583, 3000584, 3000669, 3000672, 3000673, 3000674, 3000675, 3000677, 3000678, 3000679, 3000680, 3000681, 3000682, 3000867, 0000000, 0000017, 0000026	3000519	3000250	6	66643	0	42195	555.358	2	3930.5	3	157.169	8	55.3605	219	423.275	5	6.90167	0	0	8	30.1647	10	54.5951	34	127.078	370	426.326	64	114.921	14	274.382	0	0	1	32.0728	0	0	0	0	2	3.84347
268	CARD_101948_TM_#01	CARD	patA	pat	patA	efflux pump complex or subunit conferring antibiotic resistance	antibiotic molecule	1000003.0	3000159	3000024	4	645	0	169	5.375	0	22.5105	4	16.141	0	0	0	0	0	0	0	0	0	0	24	10.0923	1	0.268934	0	0	0	0	0	0	18	4.54936	0	0	4	0.798488	1	0.20466	0	0
269	NCBI_202844_TM_#02	NCBI	APH(3'')-Ib	APH	APH(3'')-Ib	antibiotic inactivation enzyme	streptomycin, aminoglycoside antibiotic	0000040, 0000016	3000557	3002639	5	469658	0	61710	3913.82	145	9901.21	123	5238.39	4142	21423.5	3	4.3765	15796	19328.3	3	5.54769	1	3.00628	0	0	4397	13323.6	49211	45577.5	53	80.7111	4	62.1977	9717	28614.9	0	0	592	1358.22	611	1442.44	10098	15396.8
270	NCBI_202844_TM_#03	NCBI	APH(3'')-Ib	APH	APH(3'')-Ib	antibiotic inactivation enzyme	streptomycin, aminoglycoside antibiotic	0000040, 0000016	3000557	3002639	5	871818	0	112444	7265.15	234	18185.4	231	5368.33	7236	18704	17	13.0314	29796	17722.2	12	10.8483	7	9.78784	0	0	8126	12327.1	91657	40616	99	75.0127	30	250.798	18074	25584.8	0	0	1048	1172.46	1065	1219.25	17327	13340.5
271	NCBI_202844_TM_#04	NCBI	APH(3'')-Ib	APH	APH(3'')-Ib	antibiotic inactivation enzyme	streptomycin, aminoglycoside antibiotic	0000040, 0000016	3000557	3002639	5	163314	0	21149	1360.95	31.5	3476.1	49	4959.88	1356	16527.1	4	13.4942	6076	17573.5	0	0	0	0	0	0	1424	10177.6	17880	38634.3	21	74.7338	5	182.188	3417	24135.7	0	0	197	1196.98	263	1397.88	1046	3705.27
272	NCBI_202844_TM_#05	NCBI	APH(3'')-Ib	APH	APH(3'')-Ib	antibiotic inactivation enzyme	streptomycin, aminoglycoside antibiotic	0000040, 0000016	3000557	3002639	5	735542	0	103260	6129.52	201	15933.9	198	4875.69	6271	17466.4	10	8.6076	24639	15748.4	1	1.06873	1	1.83855	1	1.86191	6962	11362.5	79272	37678.6	63	52.4137	19	180.682	15385	23447.7	0	0	995	1196.62	1025	1266.53	3858	3193.79
273	CARD_101935_TM_#01	CARD	mdtO	mdt	mdtO	efflux pump complex or subunit conferring antibiotic resistance	antibiotic molecule	1000003.0	3000159	3003549	4	2560255	0	194909	21335.5	5224	33512.1	1696	6808.52	21545	9802.5	2229	312.298	48356	5088.8	3332	558.415	48	13.7872	8	3.28685	4	1.06033	24887	1963.09	72413	9693.84	40	58.5412	11074	2792.33	0	0	53840	10680.4	50594	10288.1	19598	2645.37
274	CARD_100488_TM_#01	CARD	AcrS	acr	AcrS	protein(s) and two-component regulatory system modulating antibiotic efflux	antibiotic molecule	1000003.0	3000451	3000656	3	1726066	0	151044	14383.9	2541	23863.6	641	3731.94	14847	9817.39	1613	327.961	30876	4719.63	2269	553.489	32	13.3262	13	7.94484	3	1.16171	18868	2160.17	58303	11334.2	12	25.9778	8169	2993.12	0	0	35289	10175.5	35648	10530.5	13267	2602.04
275	RESF_300187_TM_#06	RESF	ANT(4')-Ib	ANT	ANT(4')-Ib	antibiotic inactivation enzyme	neomycin, ribostamycin, kanamycin A, tobramycin, isepamicin, G418, gentamicin B, paromomycin, lividomycin A, lividomycin B, aminoglycoside antibiotic	0000005, 0000021, 0000049, 0000052, 3000652, 3000653, 3000655, 3000657, 3000700, 3000701, 0000016	3000557	3003905	5	4999	0	1489	41.6583	0	173.894	1	40.1428	0	0	55	78.7011	0	0	29	48.6585	0	0	5	23.0079	0	0	7	6.08043	21	27.4265	0	0	0	0	0	0	20	43.6887	0	0	0	0
276	RESF_300187_TM_#09	RESF	ANT(4')-Ib	ANT	ANT(4')-Ib	antibiotic inactivation enzyme	neomycin, ribostamycin, kanamycin A, tobramycin, isepamicin, G418, gentamicin B, paromomycin, lividomycin A, lividomycin B, aminoglycoside antibiotic	0000005, 0000021, 0000049, 0000052, 3000652, 3000653, 3000655, 3000657, 3000700, 3000701, 0000016	3000557	3003905	5	4996	0	1669	41.6333	0	181.648	4	121.361	0	0	33	37.1191	0	0	21	31.6843	0	0	6	18.9068	0	0	4	2.33863	10	10.9635	0	0	0	0	0	0	27	44.5921	0	0	0	0
277	NCBI_203129_TM_#01	NCBI	mdfA	mdf	Escherichia coli mdfA	efflux pump complex or subunit conferring antibiotic resistance	tetracycline, benzalkonium chloride, rhodamine	0000051, 3003823, 3003827	3000159	3001328	4	362895	0	21777	3024.12	1627.5	3462.35	129	6502.5	2125	11550.6	175	293.322	5903	7442.64	11372	22904.4	3775	13262.3	6	27.2207	1232	3847	2740	2581.31	7803	12884.8	299	5126.39	1435	4585.75	1660	16865.9	4957	11654.8	6627	16216.7	1905	3015.71
278	NCBI_203129_TM_#03	NCBI	mdfA	mdf	Escherichia coli mdfA	efflux pump complex or subunit conferring antibiotic resistance	tetracycline, benzalkonium chloride, rhodamine	0000051, 3003823, 3003827	3000159	3001328	4	480836	0	27194	4006.97	2798.5	4454.79	369	12258.7	2817	11020.5	237	293.668	8649	7966.09	16653	24313.7	5607	14599.2	0	0	1749	4052.5	3058	2108.88	8654	10522.8	3127	41029.3	1955	4364.05	2315	17489.3	5257	9041.76	7163	12699.4	1720	2002.91
279	NCBI_203129_TM_#07	NCBI	mdfA	mdf	Escherichia coli mdfA	efflux pump complex or subunit conferring antibiotic resistance	tetracycline, benzalkonium chloride, rhodamine	0000051, 3003823, 3003827	3000159	3001328	4	245013	0	14862	2041.78	1213	2273.16	281	21227.7	1366	11477.6	147	415.763	3995	8105.56	5861	19010.5	2153	13025.4	0	0	639	3355.63	1543	2388.68	4638	12362.1	1150	34148.6	866	4322.75	875	14322	3344	12600.2	4582	17961.3	1220	3070.48
280	NCBI_203129_TM_#11	NCBI	mdfA	mdf	Escherichia coli mdfA	efflux pump complex or subunit conferring antibiotic resistance	tetracycline, benzalkonium chloride, rhodamine	0000051, 3003823, 3003827	3000159	3001328	4	488693	0	23104	4072.44	2535.5	4385.78	398	14102.8	2682	11210.9	240	320.199	7680	7442.55	16558	25980.9	5623	15744.7	0	0	1997	4983.81	3038	2231.54	8107	10356.3	2830	39747.6	1913	4531.94	2493	20277.8	5989	10958.2	8665	16306.1	2262	2805.27
281	NCBI_203129_TM_#12	NCBI	mdfA	mdf	Escherichia coli mdfA	efflux pump complex or subunit conferring antibiotic resistance	tetracycline, benzalkonium chloride, rhodamine	0000051, 3003823, 3003827	3000159	3001328	4	490240	0	23758	4085.33	2406	4397.19	443	18696.9	2769	12945.5	249	354.239	8550	9342.5	16217	28390.5	4906	14913.2	2	8.05278	1781	4892.96	2924	2410.59	8545	12408.8	2420	37337.9	1915	5085.15	2289	20397.9	6153	12655.3	8531	18067.1	2377	3357.94
282	CARD_101251_TM_#01	CARD	emrR	emr	emrR	protein(s) and two-component regulatory system modulating antibiotic efflux	antibiotic molecule	1000003.0	3000451	3000516	3	1498181	0	117384	12484.8	4604.5	18241.9	1007	7823.91	12061	10596.4	1286	347.345	37189	7562.71	2719	881.961	303	168.669	3	2.45262	124	64.6904	13069	1989.68	43872	11325.5	2091	6036.14	8285	4040.99	562	956.948	30519	11692.3	31276	12282.5	9967	2599.84
283	CARD_100350_TM_#01	CARD	mdtH	mdt	mdtH	efflux pump complex or subunit conferring antibiotic resistance	enoxacin, norfloxacin	0000023, 3000662	3000159	3001216	4	2687410	0	245052	22395.1	5371.5	36552.4	855	3420.47	23273	10583	2420	338.402	48492	5103.53	3352	562.049	51	14.6883	11	4.62562	7	1.87235	26067	2053.65	73774	9879.72	7	10.3787	14491	3653.47	11	9.5334	55060	10916.2	59759	12145.9	21061	2842.28
284	CARD_100037_TM_#01	CARD	mdtP	mdt	mdtP	efflux pump complex or subunit conferring antibiotic resistance	antibiotic molecule	1000003.0	3000159	3003550	4	2785340	0	214402	23211.2	5006	36958.9	1773	7116.8	22499	10228.3	2774	388.496	44704	4704.99	3431	575.857	43	12.4882	4	1.67228	5	1.34467	28872	2276.01	83422	11179.5	52	76.432	15222	3842.22	1	0.87928	58110	11527.1	55834	11354.6	18800	2537.62
285	CARD_100169_TM_#01	CARD	arlS	arl	arlS	efflux pump complex or subunit conferring antibiotic resistance	antibiotic molecule	1000003.0	3000159	3000839	4	30066	0	24408	250.55	0	2270.75	12	48.423	0	0	0	0	2	0.211906	0	0	0	0	0	0	0	0	0	0	0	0	1	1.44012	0	0	0	0	0	0	0	0	0	0
286	CARD_101086_TM_#01	CARD	CTX-M	CTX-M	CTX-M beta-lactamase	antibiotic inactivation enzyme	cephalosporin	32.0	3000557	3000016	5	60802	0	28339	506.683	0	2832.28	3	104.191	0	0	0	0	6972	6848.45	0	0	0	0	0	0	1	2.31465	1234	921.672	0	0	0	0	7	15.3263	0	0	399	738.148	32	58.839	1	1.19564
287	NCBI_200481_TM_#01	NCBI	tetW	tet	tetW	antibiotic target protection protein	tetracycline, doxycycline, minocycline, chlortetracycline, demeclocycline, oxytetracycline, tetracycline antibiotic	0000051, 0000069, 3000152, 3000528, 3000667, 3000668, 3000050	3000185	3000194	4	123177	0	9889	1026.47	120.5	1835.22	64	2256.63	20	82.0576	13	15.2672	117	117.905	477	731.147	85	212.635	13	45.5157	16	36.8084	156	110.51	195	232.967	30	436.599	153	370.042	2	14.6419	6076	10769.1	313	561.185	7	9.1794
288	NCBI_200481_TM_#04	NCBI	tetW	tet	tetW	antibiotic target protection protein	tetracycline, doxycycline, minocycline, chlortetracycline, demeclocycline, oxytetracycline, tetracycline antibiotic	0000051, 0000069, 3000152, 3000528, 3000667, 3000668, 3000050	3000185	3000194	4	57200	0	6031	476.667	65	901.281	33	1399.68	12	56.814	9	13.1295	74	82.2829	185	349.055	19	58.9634	13	56.5871	19	53.0104	56	46.1192	85	135.417	2	31.5249	48	128.503	0	0	1104	2426.44	10	21.1851	4	5.62273
289	NCBI_200481_TM_#07	NCBI	tetW	tet	tetW	antibiotic target protection protein	tetracycline, doxycycline, minocycline, chlortetracycline, demeclocycline, oxytetracycline, tetracycline antibiotic	0000051, 0000069, 3000152, 3000528, 3000667, 3000668, 3000050	3000185	3000194	4	19273	0	2253	160.608	13	323.317	3	403.174	7	106.629	2	9.38727	30	111.37	27	157.621	10	107.041	1	14.0048	4	35.8267	10	26.4367	11	42.5523	3	150.086	11	152.784	0	0	445	3202.01	3	20.4482	0	0
290	NCBI_200481_TM_#10	NCBI	tetW	tet	tetW	antibiotic target protection protein	tetracycline, doxycycline, minocycline, chlortetracycline, demeclocycline, oxytetracycline, tetracycline antibiotic	0000051, 0000069, 3000152, 3000528, 3000667, 3000668, 3000050	3000185	3000194	4	50169	0	5693	418.075	49	826.267	27	805.781	3	10.1063	7	7.34877	52	41.9597	138	183.612	45	107.806	2	6.19445	12	23.9961	55	37.4795	48	53.9237	5	55.3201	34	65.3986	0	0	978	1523.64	10	15.3887	5	5.00098
291	NCBI_200481_TM_#12	NCBI	tetW	tet	tetW	antibiotic target protection protein	tetracycline, doxycycline, minocycline, chlortetracycline, demeclocycline, oxytetracycline, tetracycline antibiotic	0000051, 0000069, 3000152, 3000528, 3000667, 3000668, 3000050	3000185	3000194	4	59269	0	6465	493.908	69	966.037	23	1018.62	15	74.3128	3	4.56142	80	107.332	156	326.662	61	220.955	4	21.0036	16	49.2772	46	54.8261	57	93.7095	2	32.4129	76	223.641	0	0	1419	3473.12	14	31.0404	5	20.3984
292	NCBI_200481_TM_#13	NCBI	tetW	tet	tetW	antibiotic target protection protein	tetracycline, doxycycline, minocycline, chlortetracycline, demeclocycline, oxytetracycline, tetracycline antibiotic	0000051, 0000069, 3000152, 3000528, 3000667, 3000668, 3000050	3000185	3000194	4	432863	0	29187	3607.19	1872.5	4761.13	83	3623.23	263	1150.92	8	10.4052	2470	2664.71	413	696.879	262	762.514	15745	68042.1	192	502.701	23644	19001.4	13902	19653.2	18	250.745	5928	15554.7	1	8.1148	9870	19895.2	163	358.127	1966	2663.04
293	NCBI_200481_TM_#14	NCBI	tetW	tet	tetW	antibiotic target protection protein	tetracycline, doxycycline, minocycline, chlortetracycline, demeclocycline, oxytetracycline, tetracycline antibiotic	0000051, 0000069, 3000152, 3000528, 3000667, 3000668, 3000050	3000185	3000194	4	172027	0	16780	1433.56	308	2456.48	57	2382.67	28	143.351	13	58.2576	165	188.15	466	831.147	142	445.877	106	496.209	12	33.6554	16780	14366.9	294	444.003	16	554.863	3653	10119.8	1	8.74712	8638	18591.3	313	675.19	14	19.5665
294	NCBI_200481_TM_#16	NCBI	tetW	tet	tetW	antibiotic target protection protein	tetracycline, doxycycline, minocycline, chlortetracycline, demeclocycline, oxytetracycline, tetracycline antibiotic	0000051, 0000069, 3000152, 3000528, 3000667, 3000668, 3000050	3000185	3000194	4	18480	0	1697	154	19.5	280.241	13	2906.76	11	178.77	2	21.5907	15	94.4222	51	417.45	18	170.991	0	0	2	41.2007	8	25.6729	17	123.939	0	0	9	90.6669	0	0	345	3393.32	1	15.677	2	9.04525
295	CARD_100934_TM_#05	CARD	ErmG	Erm	ErmG	antibiotic target modifying enzyme	erythromycin, roxithromycin, lincomycin, telithromycin, clarithromycin, clindamycin, tylosin, spiramycin, azithromycin, dirithromycin, pristinamycin IA, quinupristin, pristinamycin IIA, madumycin II, griseoviridin, dalfopristin, pristinamycin IB, virginiamycin S2, vernamycin B-gamma, vernamycin C, patricin A, patricin B, ostreogrycin B3, oleandomycin, macrolide antibiotic, lincosamide antibiotic,…	0000006, 0000027, 0000046, 0000057, 0000065, 0000066, 3000145, 3000156, 3000158, 3000176, 3000583, 3000584, 3000669, 3000672, 3000673, 3000674, 3000675, 3000677, 3000678, 3000679, 3000680, 3000681, 3000682, 3000867, 0000000, 0000017, 0000026	3000519	3000522	6	7264	0	3667	60.5333	0	340.053	1	43.5352	0	0	0	0	155	189.938	4	8.9184	4	12.5332	0	0	3	8.70437	12	10.2768	0	0	0	0	0	0	0	0	3667	8581.18	0	0	0	0
296	CARD_100611_TM_#01	CARD	eptA	ept	eptA	gene altering cell wall charge	peptide antibiotic	3000053.0	3003580	3003576	5	1689859	0	97872	14082.2	3269.5	22446.5	1618	6499.71	26331	11984.5	2424	339.016	44817	4715.79	3401	571.017	21	6.00511	30	12.4214	2	0.537868	7099	559.871	24888	3334.77	7	10.4567	5314	1341.27	2	1.74278	58465	11594.7	55026	11186.7	18626	2514.3
297	CARD_100819_TM_#01	CARD	CRP	CRP	CRP	protein(s) and two-component regulatory system modulating antibiotic efflux	antibiotic molecule	1000003.0	3000451	3000518	3	2552995	0	173519	21275	10816	27094.5	1660	10267.8	18328	12832.3	1818	391.757	42965	6963.8	31977	8264.72	9942	4399.58	27	17.3846	5004	2060.59	20917	2533.27	64398	13251.5	8114	18669	19621	7625.8	4402	5938.17	42776	13060.5	46107	14423.1	13034	2707.8
298	NCBI_200375_TM_#01	NCBI	msrA	msr	msrA	antibiotic target protection protein	erythromycin, quinupristin	0000006, 3000584	3000185	3000251	5	35256	0	15554	293.8	0	1718.12	4	115.551	1	3.46884	23	23.205	0	0	0	0	24	50.2642	2	6.02077	1	1.92527	0	0	11	10.9118	0	0	0	0	0	0	0	0	0	0	0	0
299	NCBI_200375_TM_#02	NCBI	msrA	msr	msrA	antibiotic target protection protein	erythromycin, quinupristin	0000006, 3000584	3000185	3000251	5	25556	0	10953	212.967	0	1217.35	2	123.64	0	0	12	25.9089	0	0	0	0	18	80.6941	6	41.1206	2	8.24014	0	0	14	56.6996	0	0	0	0	0	0	0	0	0	0	0	0
300	NCBI_200375_TM_#04	NCBI	msrA	msr	msrA	antibiotic target protection protein	erythromycin, quinupristin	0000006, 3000584	3000185	3000251	5	29869	0	13327	248.908	0	1482.45	7	318.191	0	0	28	44.4515	0	0	0	0	10	32.7154	6	28.4216	1	3.74552	7	7.21407	37	62.6557	0	0	0	0	0	0	0	0	0	0	0	0
301	NCBI_200375_TM_#06	NCBI	msrA	msr	msrA	antibiotic target protection protein	erythromycin, quinupristin	0000006, 3000584	3000185	3000251	5	13068	0	5733	108.9	0	632.479	4	997.55	0	0	3	29.4419	0	0	0	0	25	308.222	0	0	0	0	0	0	3	28.2406	0	0	0	0	0	0	0	0	0	0	0	0
302	NCBI_200375_TM_#07	NCBI	msrA	msr	msrA	antibiotic target protection protein	erythromycin, quinupristin	0000006, 3000584	3000185	3000251	5	57504	0	23556	479.2	0	2729.3	3	109.094	0	0	44	55.2525	0	0	4	6.08549	41	107.307	4	14.9879	14	33.93	2	1.43069	35	40.463	0	0	0	0	0	0	0	0	0	0	0	0
303	CARD_100476_TM_#01	CARD	rosB	ros	rosB	efflux pump complex or subunit conferring antibiotic resistance	antibiotic molecule	1000003.0	3000159	3003049	4	404	0	41	3.36667	0	6.64582	11	44.3561	0	0	0	0	6	0.635717	6	0.966252	3	0.864527	0	0	5	1.34224	2	0.158758	2	0.270362	0	0	6	1.52634	0	0	0	0	0	0	0	0
304	CARD_102245_TM_#01	CARD	acrA	acr	Klebsiella pneumoniae acrA	efflux pump complex or subunit conferring antibiotic resistance	antibiotic molecule	1000003.0	3000159	3004041	5	1005070	0	105873	8375.58	1289	17147.1	891	3577.86	316	139.332	83	11.5134	879	90.8211	82510	13824.4	28248	8123.85	0	0	9725	2596.7	951	74.3745	1281	166.536	3145	4678.78	1864	468.964	11671	10195.4	793	154.014	11890	2413.9	605	80.8962
305	CARD_101793_TM_#01	CARD	mdtE	mdt	mdtE	efflux pump complex or subunit conferring antibiotic resistance	antibiotic molecule	1000003.0	3000159	3000795	4	3219019	0	275767	26825.2	6454	43433.3	1677	6722.03	28319	12877.6	3213	449.115	49533	5212.27	3796	636.922	28	8.04616	5	2.10255	5	1.32626	32424	2554.65	97626	13072	50	74.3031	16314	4113.64	3	2.62988	69520	13786.9	63808	12969.2	20799	2807.14
306	CARD_102470_TM_#08	CARD	OXA-232	OXA	OXA-232	antibiotic inactivation enzyme	carbapenem, cephalosporin, penam	0000020, 0000032, 3000008	3000557	3001778	6	219055	0	181573	1825.46	0	16648.9	1	33.5978	0	0	0	0	10087	9569.54	0	0	0	0	0	0	1104	2614.32	1	0.660917	0	0	0	0	0	0	2777	21675	0	0	0	0	1	1.19564
307	CARD_100107_TM_#01	CARD	mdtF	mdt	mdtF	efflux pump complex or subunit conferring antibiotic resistance	antibiotic molecule	1000003.0	3000159	3000796	4	1961853	0	162210	16348.8	4207.5	26333	1093	6319.72	17605	11555.3	1781	360.22	30756	4669.7	2379	575.066	31	12.8013	17	10.3178	1	0.387225	19999	2273.57	60554	11684.1	27	57.8395	9715	3534.17	0	0	44242	12658.8	39661	11632.9	12859	2504.34
308	CARD_100107_TM_#02	CARD	mdtF	mdt	mdtF	efflux pump complex or subunit conferring antibiotic resistance	antibiotic molecule	1000003.0	3000159	3000796	4	382095	0	27134	3184.12	766.5	4867.37	233	6650.32	3019	9887.28	460	443.422	6490	4857.21	435	527.147	6	12.612	2	6.25459	0	0	3254	1837.04	10231	9677.34	2	22.3429	1895	3401.69	1	6.53911	8981	12707.1	9037	13068.1	2737	2634.17
309	CARD_102045_TM_#01	CARD	gadW	gad	gadW	protein(s) and two-component regulatory system modulating antibiotic efflux	antibiotic molecule	1000003.0	3000451	3003838	3	1400506	0	164984	11670.9	1908.5	23775.7	398	2063.92	8814	5181.63	718	130.15	11520	1565.25	921	198.955	8	2.99503	5	2.72053	0	0	19605	1994.35	63879	11039.4	28	53.4504	9048	2945.74	1	1.08459	19806	5075.64	15182	3985.74	4885	851.87
310	NCBI_206164_TM_#01	NCBI	oqxB	oqx	oqxB	efflux pump complex or subunit conferring antibiotic resistance	antibiotic molecule	1000003.0	3000159	3003923	4	75373	0	6568	628.108	35	1244.11	219	14567.1	0	0	1	7.19691	70	121.357	6568	21136.6	1906	11770.3	0	0	778	3819.22	37	56.0864	46	253.63	968	27460.9	158	818.918	974	16824.6	16	55.7419	993	3845.11	33	88.1513
311	NCBI_206164_TM_#02	NCBI	oqxB	oqx	oqxB	efflux pump complex or subunit conferring antibiotic resistance	antibiotic molecule	1000003.0	3000159	3003923	4	413953	0	36269	3449.61	175.5	6898.87	117	1781.26	0	0	14	7.51257	146	58.4063	36269	22899.2	11620	12561.5	0	0	4476	4515.85	313	93.2098	90	45.3514	2843	16170.9	677	637.926	5443	17975.2	92	68.2993	4720	3624.16	233	119.54
312	NCBI_206164_TM_#03	NCBI	oqxB	oqx	oqxB	efflux pump complex or subunit conferring antibiotic resistance	antibiotic molecule	1000003.0	3000159	3003923	4	492203	0	35541	4101.69	297	7921.98	1020	16177.9	0	0	134	65.6744	354	144.941	35541	23387	11021	12377.7	0	0	4240	4457.86	286	87.5826	184	98.2075	4859	28503.4	808	793.302	5169	17796.1	96	74.5574	4839	3867.84	223	114.443
313	NCBI_206164_TM_#04	NCBI	oqxB	oqx	oqxB	efflux pump complex or subunit conferring antibiotic resistance	antibiotic molecule	1000003.0	3000159	3003923	4	38121	0	3043	317.675	25	624.736	101	18730.6	0	0	1	13.4942	26	131.43	2915	28409.3	1023	14990.5	0	0	328	5738.93	34	142.063	16	53.7915	343	31840.5	87	1034.8	421	24596.3	4	43.411	423	4845.14	14	117.81
314	CARD_102619_TM_#01	CARD	KpnG	Kpn	Klebsiella pneumoniae KpnG	efflux pump complex or subunit conferring antibiotic resistance	cephalosporin	32.0	3000159	3004588	4	1455637	0	137375	12130.3	752	24362.2	2989	12009.3	1	0.45738	48	6.69142	1535	161.467	137375	23006.1	45967	13214.2	1	0.420511	16215	4328.14	954	75.1883	192	25.6874	13869	20683	2722	686.68	19180	16749.8	343	67.9475	18220	3701.36	742	100.267
315	NCBI_200357_TM_#01	NCBI	mel	mel	mel	antibiotic target protection protein	erythromycin, telithromycin	0000006, 0000057	3000185	3000616	5	18847	0	3499	157.058	4.5	485.418	4	353.257	0	0	8	34.5452	226	570.659	5	18.4738	5	33.3697	65	633.485	0	0	6	10.4236	0	0	0	0	69	414.298	0	0	3499	17388	0	0	0	0
316	NCBI_200357_TM_#02	NCBI	mel	mel	mel	antibiotic target protection protein	erythromycin, telithromycin	0000006, 0000057	3000185	3000616	5	24441	0	4310	203.675	9	562.477	2	95.1077	0	0	1	3.85549	297	423.113	9	46.8951	2	6.84507	131	769.698	0	0	15	16.0837	2	9.00424	0	0	116	387.366	0	0	639	1754.43	2	4.82369	0	0
317	CARD_102620_TM_#01	CARD	KpnH	Kpn	Klebsiella pneumoniae KpnH	efflux pump complex or subunit conferring antibiotic resistance	cephalosporin	32.0	3000159	3004597	4	2993478	0	235569	24945.7	11329.5	34866.8	2614	10482	23809	10825	2399	336.012	51836	5455.2	24565	4115.94	6685	1922.61	6	2.52306	3041	811.855	25728	2027.65	83592	11192.6	9941	14817.2	15499	3909.13	4472	3907.41	54228	10752.2	58603	11913.1	18436	2488.13
318	ARGA_401886_TM_#05	ARGA	FusF	fus	FusF	antibiotic target protection protein	fusidic acid	3000759.0	3000185	3004663	4	5	0	5	0.0416667	0	0.456435	5	594.423	0	0	0	0	0	0	0	0	0	0	0	0	0	0	0	0	0	0	0	0	0	0	0	0	0	0	0	0	0	0
319	ARGA_401886_TM_#06	ARGA	FusF	fus	FusF	antibiotic target protection protein	fusidic acid	3000759.0	3000185	3004663	4	6	0	3	0.05	0	0.339302	2	75.3902	0	0	0	0	0	0	0	0	0	0	0	0	0	0	0	0	0	0	0	0	0	0	0	0	0	0	0	0	0	0
320	NCBI_205260_TM_#06	NCBI	tet(C)	tet	tet(C)	efflux pump complex or subunit conferring antibiotic resistance	tetracycline	51.0	3000159	3000167	4	15478	0	6465	128.983	0	708.508	4	126.163	0	0	0	0	0	0	0	0	0	0	0	0	3380	7602.69	1102	729.581	0	0	0	0	0	0	0	0	0	0	1	1.59969	0	0
321	CARD_102666_TM_#01	CARD	eptB	ept	eptB	gene altering cell wall charge	peptide antibiotic	3000053.0	3003580	3005047	5	1404562	0	123960	11704.7	662	23237.7	208	838.327	1	0.435221	58	8.06683	465	48.7858	123960	20756.8	40802	11731.1	1	0.420511	17562	4685.68	1019	80.0292	85	11.345	3031	4516.84	2905	731.256	17087	14920	334	66.062	16178	3287.14	719	96.8982
322	CARD_102671_TM_#01	CARD	ArnT	arn	ArnT	gene altering cell wall charge	peptide antibiotic	3000053.0	3003580	3005053	5	1136274	0	98654	9468.95	585	19020.4	1314	7839.39	0	0	30	6.17145	333	52.0605	98654	24570.3	32388	13820.7	0	0	15576	6178.87	964	112.822	119	23.6448	4638	10278.6	2407	899.507	11119	14416.4	255	75.3035	13253	4002.84	667	133.44
323	CARD_102671_TM_#02	CARD	ArnT	arn	ArnT	gene altering cell wall charge	peptide antibiotic	3000053.0	3003580	3005053	5	283101	0	24842	2359.18	106	4684.69	184	4705.47	0	0	21	18.9587	48	31.66	24842	26075.7	7704	13632.3	1	2.72976	3810	6413.99	180	88.6103	23	19.8108	38	287.634	630	980.696	3489	19197.3	84	104.725	3190	4059.29	157	131.065
324	CARD_101648_TM_#01	CARD	MdtK	mdt	MdtK	efflux pump complex or subunit conferring antibiotic resistance	ciprofloxacin, fluoroquinolone antibiotic	0000036, 0000001	3000159	3001327	4	22079	0	4202	183.992	21	455.109	56	225.323	4	1.82714	1	0.140932	1462	154.465	1084	181.684	354	101.296	0	0	110	29.3275	1	0.079379	44	5.89207	20	30.0046	82	20.7506	266	232.526	2	0.399244	299	60.8165	20	2.67872
325	CARD_101239_TM_#01	CARD	mdtC	mdt	mdtC	efflux pump complex or subunit conferring antibiotic resistance	antibiotic molecule	1000003.0	3000159	3000794	4	2323412	0	178348	19361.8	7778	27473.1	1461	5854.26	18311	8331.44	2006	281.525	47758	5024.25	17363	2910.73	4601	1322.15	6	2.52306	1499	400.819	19053	1502.49	60550	8116.42	2440	3637.24	9659	2439.7	2524	2205.65	47411	9406.29	51197	10409.7	17465	2357.25
326	CARD_100099_TM_#05	CARD	fosfomycin_thiol_transferase	Fos	fosfomycin thiol transferase	antibiotic inactivation enzyme	fosfomycin	25.0	3000557	3000133	4	249092	0	20661	2075.77	87	4043.55	16	856.361	0	0	8	9.18122	58	50.0306	20088	29695	5694	14665.3	0	0	2902	6731.4	145	96.109	140	163.251	0	0	490	1136.09	2524	19223	64	109.901	2789	4956.45	108	123.639
327	RESF_300083_TM_#03	RESF	APH(3')-Ia	APH	APH(3')-Ia	antibiotic inactivation enzyme	ribostamycin, kanamycin A, paromomycin, lividomycin A, lividomycin B, neomycin, G418, aminoglycoside antibiotic	0000021, 0000049, 3000657, 3000700, 3000701, 0000005, 3000653, 0000016	3000557	3002641	5	157457	0	23997	1312.14	15	3764.63	651	19885.9	16	54.5192	21	22.5244	1392	1145.48	13	16.1646	1	2.49961	0	0	0	0	10673	6671.17	56	62.3698	15	165.96	12335	24756.8	1	6.47624	147	228.916	6	10.2666	6	6.00118
328	RESF_300083_TM_#06	RESF	APH(3')-Ia	APH	APH(3')-Ia	antibiotic inactivation enzyme	ribostamycin, kanamycin A, paromomycin, lividomycin A, lividomycin B, neomycin, G418, aminoglycoside antibiotic	0000021, 0000049, 3000657, 3000700, 3000701, 0000005, 3000653, 0000016	3000557	3002641	5	131198	0	20143	1093.32	13	3168.5	503	20034.1	16	68.0309	20	29.5402	1344	1399.41	0	0	0	0	0	0	5	12.4401	8641	6746.31	31	39.8806	21	291.13	10900	28137.5	0	0	106	209.487	1	1.88879	9	11.4317
329	RESF_300083_TM_#07	RESF	APH(3')-Ia	APH	APH(3')-Ia	antibiotic inactivation enzyme	ribostamycin, kanamycin A, paromomycin, lividomycin A, lividomycin B, neomycin, G418, aminoglycoside antibiotic	0000021, 0000049, 3000657, 3000700, 3000701, 0000005, 3000653, 0000016	3000557	3002641	5	64216	0	9670	535.133	4.5	1552.82	272	24263.8	10	99.1073	1	1.40199	590	1383.17	0	0	0	0	6	29.2828	6	39.8716	4412	7491.08	14	45.4441	4	54.7932	5009	26895.4	0	0	47	206.463	1	5.05709	1	3.3555
330	RESF_300083_TM_#08	RESF	APH(3')-Ia	APH	APH(3')-Ia	antibiotic inactivation enzyme	ribostamycin, kanamycin A, paromomycin, lividomycin A, lividomycin B, neomycin, G418, aminoglycoside antibiotic	0000021, 0000049, 3000657, 3000700, 3000701, 0000005, 3000653, 0000016	3000557	3002641	5	155628	0	22291	1296.9	15	3698.92	759	25273.6	20	89.101	5	5.50784	1632	1432.14	7	9.23691	2	4.5401	0	0	1	2.10208	10142	6738.44	75	86.5441	3	36.1274	12522	26855.1	0	0	152	246.851	4	6.39877	0	0
331	RESF_300063_TM_#01	RESF	ANT(2'')-Ia	ANT	ANT(2'')-Ia	antibiotic inactivation enzyme	gentamicin C, kanamycin A, tobramycin, gentamicin B, plazomicin, aminoglycoside antibiotic	0000014, 0000049, 0000052, 3000655, 3003675, 0000016	3000557	3000230	5	40356	0	13971	336.3	0	1612.41	3	100.793	0	0	0	0	0	0	0	0	0	0	0	0	5580	13499.3	0	0	0	0	0	0	1395	3227.21	0	0	28	56.9618	0	0	0	0
332	RESF_300063_TM_#05	RESF	ANT(2'')-Ia	ANT	ANT(2'')-Ia	antibiotic inactivation enzyme	gentamicin C, kanamycin A, tobramycin, gentamicin B, plazomicin, aminoglycoside antibiotic	0000014, 0000049, 0000052, 3000655, 3003675, 0000016	3000557	3000230	5	30656	0	10115	255.467	0	1205.63	3	120.429	0	0	2	4.69176	0	0	0	0	0	0	0	0	4407	12785	0	0	0	0	0	0	944	2606.08	0	0	20	47.5077	0	0	0	0
333	RESF_300063_TM_#07	RESF	ANT(2'')-Ia	ANT	ANT(2'')-Ia	antibiotic inactivation enzyme	gentamicin C, kanamycin A, tobramycin, gentamicin B, plazomicin, aminoglycoside antibiotic	0000014, 0000049, 0000052, 3000655, 3003675, 0000016	3000557	3000230	5	33591	0	12268	279.925	0	1368.17	1	34.7303	0	0	0	0	0	0	0	0	0	0	0	0	4813	12275.1	0	0	0	0	0	0	1109	2747.51	0	0	29	51.7169	0	0	1	1.16877
334	CARD_100361_TM_#01	CARD	mdtA	mdt	mdtA	efflux pump complex or subunit conferring antibiotic resistance	antibiotic molecule	1000003.0	3000159	3000792	4	1844597	0	149681	15371.6	4499.5	23827.8	863	3459.69	15810	7193.03	1766	247.469	43305	4557.44	2165	362.869	49	14.2278	9	3.78079	5	1.33437	17642	1389.4	52316	7007.27	75	111.634	9663	2438.7	9	7.8942	40350	8000.9	42420	8624.59	15138	2043.3
335	CARD_101258_TM_#01	CARD	baeR	bae	baeR	protein(s) and two-component regulatory system modulating antibiotic efflux	antibiotic molecule	1000003.0	3000451	3000828	4	2435553	0	223188	20296.3	6743	32258.5	898	4704.87	18211	10809.3	1752	320.435	45637	6265.75	6463	1415.75	1045	392.848	7	3.80265	415	144.889	20796	2137.32	60728	10601.5	1685	3276.94	11848	3896.34	956	1093.71	44534	11521.4	46052	12212.4	16713	2942.72
336	CARD_102656_TM_#01	CARD	Yrc-1	Yrc	Yrc-1	antibiotic inactivation enzyme	cephalosporin, penam	0000032, 3000008	3000557	3005035	6	17183	0	1776	143.192	28	248.752	6	22.8681	91	39.9593	23	3.0876	240	24.4727	16	2.60851	0	0	0	0	0	0	410	31.3402	718	93.3633	14	19.8046	91	22.2702	0	0	244	46.6343	346	68.0444	68	8.8516
337	RESF_303016_TM_#02	RESF	Tet(X6)	tet	Tet(X6)	antibiotic inactivation enzyme	tetracycline antibiotic	3000050.0	3000557	3005056	4	83901	0	7234	699.175	40	1415.23	94	1834.15	0	0	10	6.35317	4733	2484.19	0	0	9	13.2402	0	0	0	0	41	16.2218	621	412.689	0	0	0	0	0	0	1225	1201.05	529	532.574	2	1.36875
338	CARD_101460_TM_#01	CARD	norA	nor	norA	efflux pump complex or subunit conferring antibiotic resistance	ciprofloxacin, acriflavine, norfloxacin	0000036, 0000045, 3000662	3000159	3000391	4	101967	0	62890	849.725	1	5891.17	43	172.133	0	0	0	0	0	0	84	14.0975	210	60.4363	8	3.28858	0	0	136	10.7365	25	3.37239	0	0	0	0	0	0	88	17.5102	2	0.409321	0	0
339	CARD_100570_TM_#01	CARD	emrK	emr	emrK	efflux pump complex or subunit conferring antibiotic resistance	antibiotic molecule	1000003.0	3000159	3000206	4	993216	0	81611	8276.8	1933	13217.9	374	3007.93	8331	7571.47	902	251.036	18966	3978.82	1225	410.033	19	11.065	3	2.52967	2	1.07855	9713	1525.57	30645	8174.86	23	68.8862	4766	2398.61	1	1.76316	21878	8660.17	23805	9648.79	8733	2350.29
340	CARD_100570_TM_#02	CARD	emrK	emr	emrK	efflux pump complex or subunit conferring antibiotic resistance	antibiotic molecule	1000003.0	3000159	3000206	4	805168	0	69139	6709.73	1690	10788.8	358	4358.81	6390	8822.65	509	216.503	15372	4879.64	1140	576.903	7	5.74868	8	10.3076	2	1.5551	7956	1889.7	25117	10108.7	6	27.4697	3879	2954.3	1	2.69411	15612	9367.05	19254	11810.7	6636	2708.58
341	CARD_101199_TM_#03	CARD	ErmT	Erm	ErmT	antibiotic target modifying enzyme	erythromycin, roxithromycin, lincomycin, telithromycin, clarithromycin, clindamycin, tylosin, spiramycin, azithromycin, dirithromycin, pristinamycin IA, quinupristin, pristinamycin IIA, madumycin II, griseoviridin, dalfopristin, pristinamycin IB, virginiamycin S2, vernamycin B-gamma, vernamycin C, patricin A, patricin B, ostreogrycin B3, oleandomycin, macrolide antibiotic, lincosamide antibiotic,…	0000006, 0000027, 0000046, 0000057, 0000065, 0000066, 3000145, 3000156, 3000158, 3000176, 3000583, 3000584, 3000669, 3000672, 3000673, 3000674, 3000675, 3000677, 3000678, 3000679, 3000680, 3000681, 3000682, 3000867, 0000000, 0000017, 0000026	3000519	3000595	6	15333	0	3483	127.775	0	496.174	0	0	1	1.96828	0	0	0	0	7	5.06952	101	123.516	2	3.61923	75	85.0461	0	0	0	0	0	0	0	0	0	0	0	0	108	93.9388	0	0
342	NCBI_202064_TM_#02	NCBI	ANT(3'')-Ia	ANT	ANT(3'')-Ia	antibiotic inactivation enzyme	aminoglycoside antibiotic	16.0	3000557	3000232	5	249127	0	63330	2076.06	0	7411.79	0	0	4424	17985.3	2	3.3297	11429	10937.3	1	1.42106	0	0	6	22.0576	5341	12901.6	6340	4498.25	0	0	0	0	0	0	0	0	548	984.729	0	0	1	1.13066
343	NCBI_202064_TM_#03	NCBI	ANT(3'')-Ia	ANT	ANT(3'')-Ia	antibiotic inactivation enzyme	aminoglycoside antibiotic	16.0	3000557	3000232	5	133373	0	32993	1111.44	0	3938.5	0	0	2442	26852.1	0	0	6060	15723	0	0	0	0	7	59.3363	2723	17112.2	3511	6756.6	0	0	0	0	0	0	0	0	276	1229.43	0	0	0	0
344	NCBI_202064_TM_#04	NCBI	ANT(3'')-Ia	ANT	ANT(3'')-Ia	antibiotic inactivation enzyme	aminoglycoside antibiotic	16.0	3000557	3000232	5	307665	0	78670	2563.88	0	9220.03	0	0	5352	19028.1	2	2.07603	12506	10321.2	1	1.24343	0	0	24	77.1421	6600	13699.8	7503	4646.96	0	0	0	0	0	0	0	0	671	1050.53	0	0	3	3.00059
345	CARD_101349_TM_#01	CARD	AcrF	acr	AcrF	efflux pump complex or subunit conferring antibiotic resistance	antibiotic molecule	1000003.0	3000159	3000502	4	86908	0	7768	724.233	168.5	1194.77	0	0	591	11643.9	94	582.586	1438	6531.92	114	851.358	2	26.1723	0	0	0	0	889	2988.99	3300	18926.1	4	383.553	455	4950.28	0	0	1736	15050.4	1707	15139.8	507	2917.53
346	CARD_101349_TM_#03	CARD	AcrF	acr	AcrF	efflux pump complex or subunit conferring antibiotic resistance	antibiotic molecule	1000003.0	3000159	3000502	4	249861	0	12558	2082.18	451.5	3106	0	0	3103	10484.1	299	302.928	4823	3719.78	458	569.139	3	5.84196	3	9.66334	0	0	1723	1010.19	4995	4949	1	10.5565	1010	1892.64	3	15.6562	7743	11247.2	7594	11262.9	1931	1911.43
347	CARD_100664_TM_#01	CARD	APH(7'')-Ia	APH	APH(7'')-Ia	antibiotic inactivation enzyme	hygromycin B, aminoglycoside antibiotic	3000214, 0000016	3000557	3002661	5	2	0	2	0.0166667	0	0.182574	0	0	2	0.91476	0	0	0	0	0	0	0	0	0	0	0	0	0	0	0	0	0	0	0	0	0	0	0	0	0	0	0	0
348	RESF_303142_TM_#03	RESF	dfr	dfr	trimethoprim resistant dihydrofolate reductase dfr	antibiotic target replacement protein	trimethoprim, diaminopyrimidine antibiotic	3000188, 3000171	3000381	3001218	4	221603	0	51333	1846.69	0	6225.14	0	0	3604	12297.4	1	1.00891	9660	7704.73	0	0	0	0	12	36.1246	7840	15594.1	6343	3769.51	0	0	0	0	0	0	0	0	463	684.651	0	0	1	0.972154
349	RESF_303142_TM_#05	RESF	dfr	dfr	trimethoprim resistant dihydrofolate reductase dfr	antibiotic target replacement protein	trimethoprim, diaminopyrimidine antibiotic	3000188, 3000171	3000381	3001218	4	3121	0	1003	26.0083	0	109.297	0	0	25	99.4775	0	0	108	99.6422	0	0	0	0	0	0	53	123.891	67	44.2479	0	0	0	0	0	0	0	0	4	6.18388	0	0	0	0
350	CARD_100556_TM_#01	CARD	QnrB58	Qnr	QnrB58	antibiotic target protection protein	ciprofloxacin, levofloxacin, moxifloxacin, gatifloxacin, nalidixic acid, norfloxacin, sparfloxacin, fluoroquinolone antibiotic	0000036, 0000071, 0000074, 3000659, 3000661, 3000662, 3000666, 0000001	3000185	3002771	4	5169	0	887	43.075	0	137.582	0	0	238	3209.61	0	0	581	1828.38	0	0	10	82.3548	0	0	0	0	43	91.3166	5	17.9916	0	0	18	112.189	0	0	2	9.55691	66	450.322	6	26.6552
351	CARD_100556_TM_#02	CARD	QnrB58	Qnr	QnrB58	antibiotic target protection protein	ciprofloxacin, levofloxacin, moxifloxacin, gatifloxacin, nalidixic acid, norfloxacin, sparfloxacin, fluoroquinolone antibiotic	0000036, 0000071, 0000074, 3000659, 3000661, 3000662, 3000666, 0000001	3000185	3002771	4	94047	0	17425	783.725	0	2551.21	0	0	4617	17769.1	1	1.1863	12764	11490.5	0	0	39	94.6818	13	45.8867	1	2.36786	832	558.437	91	108.502	0	0	567	1262.23	0	0	1	1.60958	1306	2259.08	3	3.84398
352	CARD_100556_TM_#04	CARD	QnrB58	Qnr	QnrB58	antibiotic target protection protein	ciprofloxacin, levofloxacin, moxifloxacin, gatifloxacin, nalidixic acid, norfloxacin, sparfloxacin, fluoroquinolone antibiotic	0000036, 0000071, 0000074, 3000659, 3000661, 3000662, 3000666, 0000001	3000185	3002771	4	48207	0	8125	401.725	0	1280.54	0	0	2390	20812	0	0	6732	13709.9	1	3.15407	17	86.856	13	92.2524	0	0	405	585.365	22	72.5925	0	0	258	1193.51	0	0	3	11.3013	712	2712.4	28	78.4972
353	CARD_100556_TM_#05	CARD	QnrB58	Qnr	QnrB58	antibiotic target protection protein	ciprofloxacin, levofloxacin, moxifloxacin, gatifloxacin, nalidixic acid, norfloxacin, sparfloxacin, fluoroquinolone antibiotic	0000036, 0000071, 0000074, 3000659, 3000661, 3000662, 3000666, 0000001	3000185	3002771	4	114715	0	17403	955.958	0	3002.81	0	0	5969	19372.8	1	0.955342	16831	12823.5	0	0	69	144.597	30	93.9199	0	0	946	534.957	82	83.649	0	0	598	1102.35	0	0	13	17.5915	1443	2074.23	95	89.8568
354	CARD_100556_TM_#06	CARD	QnrB58	Qnr	QnrB58	antibiotic target protection protein	ciprofloxacin, levofloxacin, moxifloxacin, gatifloxacin, nalidixic acid, norfloxacin, sparfloxacin, fluoroquinolone antibiotic	0000036, 0000071, 0000074, 3000659, 3000661, 3000662, 3000666, 0000001	3000185	3002771	4	97454	0	17983	812.117	0	2791.99	0	0	4713	18545.5	2	2.27271	13061	11939.6	0	0	52	134.261	17	62.8139	0	0	995	689.916	76	95.8018	0	0	544	1226.49	0	0	6	9.65751	576	1025.32	89	104.468
355	CARD_100556_TM_#07	CARD	QnrB58	Qnr	QnrB58	antibiotic target protection protein	ciprofloxacin, levofloxacin, moxifloxacin, gatifloxacin, nalidixic acid, norfloxacin, sparfloxacin, fluoroquinolone antibiotic	0000036, 0000071, 0000074, 3000659, 3000661, 3000662, 3000666, 0000001	3000185	3002771	4	81494	0	14668	679.117	0	2207.41	0	0	2922	10250	1	1.00891	8434	6967.31	0	0	43	95.984	4	12.0415	0	0	827	520.963	87	97.0525	0	0	508	1088.57	0	0	5	7.17232	983	1579.11	33	32.2977
356	CARD_101356_TM_#02	CARD	AcrE	acr	AcrE	efflux pump complex or subunit conferring antibiotic resistance	antibiotic molecule	1000003.0	3000159	3000499	4	94142	0	5589	784.517	198	1199.21	0	0	841	14554	127	708.589	1494	6209.31	130	956.311	4	44.493	0	0	0	0	848	2696.05	2700	13788	12	417.994	442	4349.93	0	0	2105	16308	1832	14543.9	631	3278.24
357	CARD_101451_TM_#01	CARD	dfrE	dfr	dfrE	antibiotic target replacement protein	trimethoprim, diaminopyrimidine antibiotic	3000188, 3000171	3000381	3002875	5	574212	0	61590	4785.1	609	10041.6	0	0	7	6.85048	2959	881.222	2556	573.027	0	0	159	97.927	0	0	0	0	61590	10294	11276	3197.02	0	0	9777	5249.21	0	0	5034	2125.22	24	10.4638	4935	1420.43
358	CARD_101521_TM_#03	CARD	SAT-4	SAT	SAT-4	antibiotic inactivation enzyme	streptothricin, nucleoside antibiotic	0000012, 3000034	3000557	3002897	4	45321	0	4876	377.675	60.5	775.504	0	0	24	240.024	0	0	7	25.8236	200	922.722	92	746.638	3146	37284.7	18	168.141	1004	2249.61	703	2383.17	2	104.605	1	8.8574	0	0	217	1253.55	6	36.4528	2	9.4564
359	CARD_101521_TM_#04	CARD	SAT-4	SAT	SAT-4	antibiotic inactivation enzyme	streptothricin, nucleoside antibiotic	0000012, 3000034	3000557	3002897	4	74252	0	8857	618.767	103.5	1273.46	0	0	18	156.011	0	0	34	82.878	232	791.635	113	704.115	4387	38853.4	25	130.742	1296	2056.61	923	2791.56	11	308.713	0	0	0	0	296	1194.37	4	15.3902	2	5.13759
360	CARD_101521_TM_#06	CARD	SAT-4	SAT	SAT-4	antibiotic inactivation enzyme	streptothricin, nucleoside antibiotic	0000012, 3000034	3000557	3002897	4	209130	0	30300	1742.75	268.5	3936.31	0	0	31	104.084	3	3.02906	106	84.9056	708	861.963	272	582.585	11921	36688.4	90	182.085	3328	1919.75	2400	2441.21	6	62.7632	5	8.90707	0	0	722	1046.52	23	35.2335	6	5.87983
361	RESF_302534_TM_#07	RESF	vgaALC	vga	vgaALC	antibiotic target protection protein	pristinamycin IIA, madumycin II, griseoviridin, dalfopristin, pleuromutilin	3000669, 3000672, 3000673, 3000674, 3001317	3000185	3002830	5	6530	0	3164	54.4167	0	350.032	0	0	6	48.1546	0	0	0	0	0	0	77	400.526	35	273.37	0	0	0	0	59	158.433	0	0	0	0	0	0	0	0	0	0	0	0
362	RESF_302462_TM_#04	RESF	ErmB	Erm	ErmB	antibiotic target modifying enzyme	erythromycin, roxithromycin, lincomycin, telithromycin, clarithromycin, clindamycin, tylosin, spiramycin, azithromycin, dirithromycin, pristinamycin IA, quinupristin, pristinamycin IIA, madumycin II, griseoviridin, dalfopristin, pristinamycin IB, virginiamycin S2, vernamycin B-gamma, vernamycin C, patricin A, patricin B, ostreogrycin B3, oleandomycin, macrolide antibiotic, lincosamide antibiotic,…	0000006, 0000027, 0000046, 0000057, 0000065, 0000066, 3000145, 3000156, 3000158, 3000176, 3000583, 3000584, 3000669, 3000672, 3000673, 3000674, 3000675, 3000677, 3000678, 3000679, 3000680, 3000681, 3000682, 3000867, 0000000, 0000017, 0000026	3000519	3000375	6	220601	0	23309	1838.34	294	3615.31	0	0	8	36.4003	5	7.26598	89	97.9355	2270	4045.64	2275	7065.19	7223	32265.9	1211	3404.98	23309	19722.4	1328	1963.1	9	134.886	2	5.12886	0	0	59	122.522	42	89.9306	8	10.8073
363	CARD_101153_TM_#01	CARD	adeG	ade	adeG	efflux pump complex or subunit conferring antibiotic resistance	antibiotic molecule	1000003.0	3000159	3000778	4	283151	0	110899	2359.59	0	12909.5	0	0	1	0.45738	1	0.137171	0	0	0	0	0	0	0	0	1	0.268934	76917	6061.62	0	0	0	0	0	0	0	0	0	0	0	0	0	0
364	NCBI_203492_TM_#02	NCBI	dfrA17	dfr	dfrA17	antibiotic target replacement protein	trimethoprim, diaminopyrimidine antibiotic	3000188, 3000171	3000381	3002860	5	90817	0	21440	756.808	0	2574.58	0	0	1409	15124.8	2	5.68177	3853	9264.75	0	0	0	0	6	50.8597	3177	18903.2	2517	4518.15	0	0	0	0	0	0	0	0	175	762.653	0	0	0	0
365	NCBI_203492_TM_#06	NCBI	dfrA17	dfr	dfrA17	antibiotic target replacement protein	trimethoprim, diaminopyrimidine antibiotic	3000188, 3000171	3000381	3002860	5	124662	0	33139	1038.85	0	3749.91	0	0	2733	9129.57	2	2.2979	5568	4281.28	0	0	0	0	5	19.4468	3871	7552.89	3196	1844.1	0	0	0	0	1	1.77148	0	0	244	345.694	0	0	2	1.91779
366	CARD_101550_TM_#01	CARD	MexI	Mex	MexI	efflux pump complex or subunit conferring antibiotic resistance	antibiotic molecule	1000003.0	3000159	3000808	4	793158	0	123278	6609.65	1	18686.3	0	0	1	0.42726	78372	10948.7	19781	2077.52	0	0	0	0	0	0	14923	3981.89	957	75.1116	0	0	0	0	3416	859.649	0	0	41	8.12933	0	0	56807	7654.64
367	RESF_302518_TM_#02	RESF	msrC	msr	msrC	antibiotic target protection protein	erythromycin, quinupristin	0000006, 3000584	3000185	3002819	5	41554	0	8527	346.283	7	984.293	0	0	7	41.5673	542	1161.01	0	0	1298	3085.2	1249	5133.02	4965	31900.5	56	214.615	1130	1255.15	0	0	13	300.914	1	3.30276	0	0	0	0	33	89.5337	1	1.76306
368	RESF_302518_TM_#03	RESF	msrC	msr	msrC	antibiotic target protection protein	erythromycin, quinupristin	0000006, 3000584	3000185	3002819	5	54619	0	10432	455.158	10.5	1223.7	0	0	4	31.999	712	2007.8	0	0	1624	5154.04	1515	8835.76	5909	46963	79	399.359	1392	2103.79	0	0	3	74.5343	0	0	0	0	1	3.25342	52	194.098	5	11.066
369	RESF_302518_TM_#05	RESF	msrC	msr	msrC	antibiotic target protection protein	erythromycin, quinupristin	0000006, 3000584	3000185	3002819	5	82489	0	16231	687.408	12.5	1907.12	0	0	4	13.0973	981	1027.46	7	5.31668	2506	3188.86	2212	4841.93	9567	30199.7	82	168.295	2133	1254	0	0	13	147.89	0	0	0	0	0	0	45	65.9591	6	5.83292
370	RESF_302518_TM_#10	RESF	msrC	msr	msrC	antibiotic target protection protein	erythromycin, quinupristin	0000006, 3000584	3000185	3002819	5	50872	0	10098	423.933	7.5	1172.08	0	0	6	42.6263	538	1226.47	0	0	1561	4803	1541	7660.38	5773	40659	31	128.846	1414	1906.66	0	0	1	23.0132	0	0	0	0	0	0	45	150.887	7	14.7438
371	RESF_302518_TM_#13	RESF	msrC	msr	msrC	antibiotic target protection protein	erythromycin, quinupristin	0000006, 3000584	3000185	3002819	5	77046	0	16301	642.05	16	1833.98	0	0	14	47.333	867	945.345	0	0	2097	2721.37	2215	4946.11	8834	28529.6	75	161.682	2109	1293.13	0	0	7	77.4481	0	0	0	0	0	0	64	98.1959	3	3.00059
372	CARD_101644_TM_#01	CARD	lsaC	lsa	lsaC	antibiotic target protection protein	lincomycin, clindamycin, pleuromutilin, macrolide antibiotic, lincosamide antibiotic, streptogramin antibiotic, tetracycline antibiotic, oxazolidinone antibiotic, phenicol antibiotic, pleuromutilin antibiotic	0000046, 0000066, 3001317, 0000000, 0000017, 0000026, 3000050, 3000079, 3000387, 3000670	3000185	3003112	5	53	0	24	0.441667	0	2.43157	0	0	4	8.14774	0	0	0	0	0	0	0	0	0	0	0	0	0	0	0	0	0	0	0	0	0	0	0	0	1	0.911453	0	0
373	CARD_101644_TM_#02	CARD	lsaC	lsa	lsaC	antibiotic target protection protein	lincomycin, clindamycin, pleuromutilin, macrolide antibiotic, lincosamide antibiotic, streptogramin antibiotic, tetracycline antibiotic, oxazolidinone antibiotic, phenicol antibiotic, pleuromutilin antibiotic	0000046, 0000066, 3001317, 0000000, 0000017, 0000026, 3000050, 3000079, 3000387, 3000670	3000185	3003112	5	8753	0	2088	72.9417	0	298.553	0	0	40	30.3355	1	0.23166	0	0	0	0	0	0	0	0	0	0	0	0	0	0	7	17.51	0	0	0	0	28	9.16064	0	0	0	0
374	NCBI_204857_TM_#01	NCBI	lsaA	lsa	lsaA	antibiotic target protection protein	clindamycin, quinupristin, dalfopristin, pleuromutilin	0000066, 3000584, 3000674, 3001317	3000185	3000300	5	130971	0	14088	1091.42	132.5	2210.28	0	0	1	3.57503	756	883.696	926	806.871	0	0	75	188.844	0	0	1	2.10208	14088	9300.59	2661	2984.76	1	12.7851	2977	6379.17	0	0	887	1428.64	3	4.79908	1141	1259.06
375	NCBI_204857_TM_#02	NCBI	lsaA	lsa	lsaA	antibiotic target protection protein	clindamycin, quinupristin, dalfopristin, pleuromutilin	0000066, 3000584, 3000674, 3001317	3000185	3000300	5	281499	0	31360	2345.82	330.5	4855.1	0	0	9	33.3562	1500	1629	1606	1316.05	0	0	88	202.574	0	0	0	0	31360	19112.7	5279	5423.17	0	0	5011	9734.37	0	0	1781	2772.31	11	17.7201	2100	2219.27
376	NCBI_204857_TM_#04	NCBI	lsaA	lsa	lsaA	antibiotic target protection protein	clindamycin, quinupristin, dalfopristin, pleuromutilin	0000066, 3000584, 3000674, 3001317	3000185	3000300	5	134837	0	14512	1123.64	114	2379.62	0	0	1	4.93455	541	1116.1	711	1065.87	0	0	66	253.985	0	0	0	0	14032	15825.1	2729	5039.2	0	0	2222	7911.66	0	0	760	2185.46	2	6.39877	1120	2184.63
377	NCBI_204857_TM_#05	NCBI	lsaA	lsa	lsaA	antibiotic target protection protein	clindamycin, quinupristin, dalfopristin, pleuromutilin	0000066, 3000584, 3000674, 3001317	3000185	3000300	5	340490	0	37329	2837.42	334.5	6089.76	0	0	7	33.5955	1501	2091.65	1984	2044.9	0	0	105	297.346	0	0	0	0	37329	28705.8	6902	8834.51	0	0	5523	13479.3	1	9.22642	1952	3848.05	19	37.2433	2067	2763.72
378	NCBI_204857_TM_#06	NCBI	lsaA	lsa	lsaA	antibiotic target protection protein	clindamycin, quinupristin, dalfopristin, pleuromutilin	0000066, 3000584, 3000674, 3001317	3000185	3000300	5	135366	0	16212	1128.05	113.5	2525.1	0	0	1	6.2563	648	1339.02	825	1287.04	0	0	47	187.101	0	0	0	0	16212	20193.9	2486	5125.53	0	0	2632	10964.5	0	0	883	2597.17	14	39.1925	888	1707.9
379	CARD_102112_TM_#01	CARD	efrA	efr	efrA	efflux pump complex or subunit conferring antibiotic resistance	antibiotic molecule	1000003.0	3000159	3003948	4	1560894	0	178267	13007.5	1838.5	26728.9	0	0	20	9.1476	8461	1185.79	9454	996.427	3	0.506242	679	195.723	0	0	3	0.806802	178267	14057.8	31548	4229.59	0	0	28083	7094.87	0	0	10783	2142.19	58	11.7782	12685	1714.17
380	CARD_101955_TM_#01	CARD	AAC(6')-Ib7	AAC	AAC(6')-Ib7	antibiotic inactivation enzyme	aminoglycoside antibiotic	16.0	3000557	3002578	5	381100	0	26214	3175.83	297	5407.35	0	0	3324	15575.5	329	481.425	12142	13617.2	2	3.23292	4	11.1232	20	91.9905	16635	47043.4	14359	12163.6	4694	6906.36	0	0	11812	32502.2	2771	25689.5	471	985.177	390	866.052	6674	9342.12
381	CARD_100351_TM_#01	CARD	lnuC	lnu	lnuC	antibiotic inactivation enzyme	lincosamide antibiotic	17.0	3000557	3002837	4	48197	0	32452	401.642	1	2974.12	0	0	4	3.91456	1	0.301546	5	1.13352	0	0	0	0	4	3.18922	0	0	30	5.04279	0	0	0	0	0	0	0	0	422	179.243	182	78.6363	0	0
382	CARD_100858_TM_#01	CARD	ANT(6)-Ia	ANT	ANT(6)-Ia	antibiotic inactivation enzyme	streptomycin, aminoglycoside antibiotic	0000040, 0000016	3000557	3002626	5	514639	0	73093	4288.66	535.5	9520.18	0	0	138	168.969	5	1.87134	129	36.3527	2397	1076.33	432	334.174	28544	31968.6	200	143.698	8496	1799.78	5875	2104.33	133	531.48	10	6.88561	0	0	2143	1143.19	36	19.772	26	9.27732
383	RESF_302858_TM_#02	RESF	sul1	sul	sul1	antibiotic target replacement protein	sulfadiazine, sulfadimidine, sulfadoxine, sulfamethoxazole, sulfisoxazole, sulfacetamide, mafenide, sulfasalazine, sulfamethizole, sulfonamide antibiotic	3000324, 3000325, 3000327, 3000329, 3000330, 3000683, 3000684, 3000698, 3000699, 3000282	3000381	3000410	4	125860	0	15380	1048.83	13.5	2312.05	0	0	1053	17372	85	384.957	4862	18246.6	0	0	9	101.146	1	14.0048	5764	54622.4	7165	20194	1827	8735.21	0	0	3777	34586.2	823	25317.1	122	864.006	0	0	2235	10827.1
384	RESF_302858_TM_#03	RESF	sul1	sul	sul1	antibiotic target replacement protein	sulfadiazine, sulfadimidine, sulfadoxine, sulfamethoxazole, sulfisoxazole, sulfacetamide, mafenide, sulfasalazine, sulfamethizole, sulfonamide antibiotic	3000324, 3000325, 3000327, 3000329, 3000330, 3000683, 3000684, 3000698, 3000699, 3000282	3000381	3000410	4	218192	0	25304	1818.27	35.5	3904.46	0	0	1962	15278	239	512.826	8407	15059.4	0	0	17	88.2638	7	46.4647	10139	46616.3	11357	15855.4	2861	7286.2	0	0	6445	28629.1	1671	24916.7	223	688.238	1	3.1354	3926	8894.16
385	CARD_102116_TM_#01	CARD	efmA	efm	efmA	efflux pump complex or subunit conferring antibiotic resistance	erythromycin, fluoroquinolone antibiotic	0000006, 0000001	3000159	3003954	4	749784	0	139715	6248.2	73.5	16930.3	0	0	60	27.3603	9108	1276.13	10	1.05733	22864	3832.42	21693	6255.97	90114	37619	622	166.295	21458	1691.48	10	1.35181	145	216.824	3	0.762508	0	0	16	3.19087	734	149.342	78	10.5636
386	RESF_303039_TM_#08	RESF	tet32	tet	tet32	antibiotic target protection protein	tetracycline, doxycycline, minocycline, chlortetracycline, demeclocycline, oxytetracycline, tetracycline antibiotic	0000051, 0000069, 3000152, 3000528, 3000667, 3000668, 3000050	3000185	3000196	4	10397	0	955	86.6417	6	195.73	0	0	2	9.59871	0	0	5	5.55889	194	331.503	8	23.451	0	0	4	11.2879	5	4.16468	23	29.1509	6	75.0429	0	0	0	0	172	341.262	28	52.3044	0	0
387	NCBI_206490_TM_#05	NCBI	qnrE1	Qnr	qnrE1	antibiotic target protection protein	ciprofloxacin, levofloxacin, moxifloxacin, gatifloxacin, nalidixic acid, norfloxacin, sparfloxacin, fluoroquinolone antibiotic	0000036, 0000071, 0000074, 3000659, 3000661, 3000662, 3000666, 0000001	3000185	3004636	4	115991	0	19346	966.592	0	3105.27	0	0	5803	19425	1	1.03802	16793	13122	2	2.7648	62	133.995	17	50.4566	0	0	1005	595.55	62	65.8017	0	0	691	1300.28	0	0	6	8.58831	1780	2660.53	67	67.6707
388	NCBI_204825_TM_#01	NCBI	AAC(6')-Ii	AAC	AAC(6')-Ii	antibiotic inactivation enzyme	plazomicin, aminoglycoside antibiotic	3003675, 0000016	3000557	3002556	5	90913	0	17335	757.608	16	2025.42	0	0	8	26.9502	1179	1289.97	1	0.780383	2851	3759.79	2473	5644.09	10280	33928.2	76	156.63	3019	1880.07	0	0	18	254.953	1	1.87368	0	0	3	4.98548	72	111.893	8	9.26122
389	NCBI_204825_TM_#02	NCBI	AAC(6')-Ii	AAC	AAC(6')-Ii	antibiotic inactivation enzyme	plazomicin, aminoglycoside antibiotic	3003675, 0000016	3000557	3002556	5	26272	0	4597	218.933	3.5	567.547	0	0	2	41.218	316	1912.87	0	0	736	5351.68	656	8152.93	3016	54565.8	14	173.004	726	2586.94	0	0	4	270.743	0	0	0	0	0	0	21	203.737	2	12.2377
390	NCBI_204825_TM_#03	NCBI	AAC(6')-Ii	AAC	AAC(6')-Ii	antibiotic inactivation enzyme	plazomicin, aminoglycoside antibiotic	3003675, 0000016	3000557	3002556	5	63722	0	12070	531.017	14.5	1425.44	0	0	10	48.1629	783	1188.07	0	0	1760	3441.96	1656	5443.45	7289	34348.7	48	148.51	1598	1403.86	2	2.79861	22	666.034	1	2.63328	0	0	2	4.74537	54	134.338	3	4.21704
391	NCBI_204825_TM_#04	NCBI	AAC(6')-Ii	AAC	AAC(6')-Ii	antibiotic inactivation enzyme	plazomicin, aminoglycoside antibiotic	3003675, 0000016	3000557	3002556	5	81182	0	15094	676.517	19	1802.34	0	0	20	77.4036	1040	1307.45	0	0	2233	3291.58	2157	5684.24	9148	34462.5	59	134.195	2049	1424.07	0	0	25	312.679	0	0	0	0	1	1.66207	59	113.87	14	15.8292
392	NCBI_204825_TM_#06	NCBI	AAC(6')-Ii	AAC	AAC(6')-Ii	antibiotic inactivation enzyme	plazomicin, aminoglycoside antibiotic	3003675, 0000016	3000557	3002556	5	75223	0	13636	626.858	14.5	1659.28	0	0	3	10.4065	1031	1180.81	0	0	2280	3090.83	2211	5235.67	9002	30852	72	173.297	2003	1285.75	0	0	22	250.869	0	0	0	0	4	6.05586	64	103.069	3	3.10001
393	CARD_102603_TM_#01	CARD	Abaf	Aba	Acinetobacter baumannii AbaF	efflux pump complex or subunit conferring antibiotic resistance	fosfomycin	25.0	3000159	3004573	4	255014	0	101610	2125.12	0	11768.2	0	0	1	0.45738	0	0	13	1.37616	0	0	3	0.871272	0	0	0	0	69841	5505.26	0	0	0	0	0	0	0	0	0	0	0	0	1	0.12732
394	CARD_101734_TM_#01	CARD	CMY	CMY	CMY beta-lactamase	antibiotic inactivation enzyme	cephamycin	44.0	3000557	3000069	7	7293	0	3127	60.775	0	357.234	0	0	183	732.544	0	0	0	0	0	0	0	0	0	0	0	0	20	13.2728	179	219.346	0	0	91	196.801	0	0	0	0	2	3.40804	95	110.599
395	CARD_101734_TM_#02	CARD	CMY	CMY	CMY beta-lactamase	antibiotic inactivation enzyme	cephamycin	44.0	3000557	3000069	7	15530	0	3396	129.417	0	471.654	0	0	46	879.54	0	0	0	0	0	0	0	0	0	0	0	0	3396	12261.5	66	367.296	0	0	74	851.485	0	0	1	10.9222	250	2245.77	25	152.199
396	CARD_101734_TM_#03	CARD	CMY	CMY	CMY beta-lactamase	antibiotic inactivation enzyme	cephamycin	44.0	3000557	3000069	7	69779	0	13439	581.492	0	1935.86	0	0	170	556.689	1	1.45883	0	0	0	0	0	0	0	0	0	0	13439	7917.4	169	169.622	0	0	613	1125.41	0	0	12	16.6811	1067	1604.61	107	104.724
397	CARD_101734_TM_#08	CARD	CMY	CMY	CMY beta-lactamase	antibiotic inactivation enzyme	cephamycin	44.0	3000557	3000069	7	35686	0	4952	297.383	0	934.067	0	0	144	588.411	0	0	1	0.854314	0	0	0	0	0	0	0	0	1	0.640046	170	217.436	0	0	678	1545.14	0	0	5	10.226	1097	1996.63	115	133.113
398	CARD_101734_TM_#10	CARD	CMY	CMY	CMY beta-lactamase	antibiotic inactivation enzyme	cephamycin	44.0	3000557	3000069	7	52070	0	14620	433.917	0	1829.61	0	0	212	791.667	0	0	0	0	0	0	0	0	0	0	4	8.40831	14620	9768.68	178	207.351	0	0	127	259.103	0	0	0	0	1151	2025.85	133	162.127
399	CARD_101734_TM_#13	CARD	CMY	CMY	CMY beta-lactamase	antibiotic inactivation enzyme	cephamycin	44.0	3000557	3000069	7	77156	0	15784	642.967	0	2112.36	0	0	115	526.688	0	0	105	114.778	109	212.027	0	0	0	0	0	0	10666	9494.53	149	236.584	0	0	453	1247.29	0	0	2	5.18341	1050	2320.26	54	80.385
400	CARD_101734_TM_#15	CARD	CMY	CMY	CMY beta-lactamase	antibiotic inactivation enzyme	cephamycin	44.0	3000557	3000069	7	20426	0	3865	170.217	0	563.183	0	0	36	633.152	0	0	0	0	1	6.46584	0	0	0	0	0	0	3865	12462.7	69	293.54	0	0	138	1333.07	0	0	4	30.5821	426	3433.42	45	317.842
401	CARD_100411_TM_#01	CARD	OpmD	Opm	OpmD	efflux pump complex or subunit conferring antibiotic resistance	antibiotic molecule	1000003.0	3000159	3000809	4	422168	0	103107	3518.07	0	13065.9	0	0	1	0.45738	62971	8810.25	15068	1584.26	0	0	0	0	0	0	12337	3295.61	853	67.245	1	0.135181	0	0	2608	657.274	0	0	31	6.12677	0	0	44107	5945.51
402	NCBI_204738_TM_#01	NCBI	ANT(6)	ANT	ANT(6)	antibiotic inactivation enzyme	aminoglycoside antibiotic	16.0	3000557	3000225	4	236158	0	31818	1967.98	158.5	4327.37	0	0	48	152.963	1	0.9904	59	43.1459	1166	1317.23	158	308.535	13418	37834.9	82	150.203	3975	2132.59	2866	2549.33	77	764.507	0	0	0	0	997	1344.82	11	15.0943	15	13.9907
403	NCBI_204738_TM_#04	NCBI	ANT(6)	ANT	ANT(6)	antibiotic inactivation enzyme	aminoglycoside antibiotic	16.0	3000557	3000225	4	161035	0	21852	1341.96	218	2892.95	0	0	43	255.559	1	1.66082	52	65.8466	455	929.795	118	459.95	8710	46483.8	70	224.14	2483	2483.86	1707	3245.73	11	194.727	2	5.99578	0	0	613	1531.24	13	34.5041	6	11.3546
404	NCBI_204337_TM_#02	NCBI	acrB	acr	acrB	efflux pump complex or subunit conferring antibiotic resistance	antibiotic molecule	1000003.0	3000159	3000216	4	481	0	455	4.00833	0	41.5285	0	0	9	5.61064	0	0	0	0	0	0	0	0	0	0	0	0	0	0	5	0.921909	0	0	0	0	0	0	0	0	2	0.5579	2	0.370179
405	NCBI_202224_TM_#04	NCBI	SAT-2	SAT	SAT-2	antibiotic inactivation enzyme	streptothricin, nucleoside antibiotic	0000012, 3000034	3000557	3002895	4	33402	0	13283	278.35	0	1479.33	0	0	1	2.69502	0	0	0	0	0	0	0	0	0	0	7471	11339.4	2321	1037.86	291	217.874	0	0	0	0	0	0	0	0	0	0	0	0
406	CARD_100926_TM_#03	CARD	TEM	TEM	TEM beta-lactamase	antibiotic inactivation enzyme	ampicillin, monobactam, cephalosporin, penam, penem	3000637, 0000004, 0000032, 3000008, 3003706	3000557	3000014	5	206881	0	35209	1724.01	27	4041.29	0	0	1	7.45432	2681	6950.73	3337	6554.7	8913	27650.7	3442	19083.3	0	0	1613	7724.39	6596	9968.13	2615	6818.27	2	48.9642	7296	35017.1	0	0	9	29.2807	249	893.916	1373	3273.83
407	RESF_302563_TM_#01	RESF	mphA	mph	mphA	antibiotic inactivation enzyme	erythromycin, roxithromycin, telithromycin, clarithromycin, azithromycin, dirithromycin, oleandomycin, macrolide antibiotic	0000006, 0000027, 0000057, 0000065, 3000158, 3000176, 3000867, 0000000	3000557	3000316	5	1542117	0	241769	12851	12	37369.8	0	0	20435	20879.2	14	4.42587	54468	12858.9	2	0.677093	6	3.90101	60	55.1765	10858	6520.59	23439	4142.12	3079	923.71	0	0	41721	23490	9862	19361.8	2364	1055.2	8	3.72154	12	3.65455
408	ARGA_401728_TM_#01	ARGA	tet(A)	tet	tet(A)	efflux pump complex or subunit conferring antibiotic resistance	tetracycline	51.0	3000159	3000165	4	155297	0	31240	1294.14	1	3922.03	0	0	2515	12883	3	5.8054	1	1.11178	0	0	2	6.05375	0	0	2393	7185.61	8818	7918.82	2	2.79861	2	31.0989	0	0	2573	25529.3	318	703.677	3	6.68655	3	4.46248
409	ARGA_401728_TM_#02	ARGA	tet(A)	tet	tet(A)	efflux pump complex or subunit conferring antibiotic resistance	tetracycline	51.0	3000159	3000165	4	301963	0	59413	2516.36	1	7383.76	0	0	4712	21401.4	1	1.30065	0	0	0	0	20	53.6714	0	0	4818	12940.8	16540	13236.5	1	1.24757	1	13.8633	0	0	4587	40347.8	489	962.036	1	1.88879	3	3.75977
410	ARGA_401728_TM_#03	ARGA	tet(A)	tet	tet(A)	efflux pump complex or subunit conferring antibiotic resistance	tetracycline	51.0	3000159	3000165	4	377968	0	73240	3149.73	4	9141.01	0	0	5555	20549.8	11	11.79	1	0.803563	1	1.28036	13	28.6341	0	0	14997	32585.6	19367	12408.6	6	6.15141	2	23.3787	1	1.92933	5166	36478.1	507	809.726	4	6.20871	6	7.52846
411	ARGA_401728_TM_#04	ARGA	tet(A)	tet	tet(A)	efflux pump complex or subunit conferring antibiotic resistance	tetracycline	51.0	3000159	3000165	4	102460	0	21302	853.833	0	2562.58	0	0	1531	17678.4	0	0	1	3.12153	0	0	1	6.35614	0	0	3079	19969.8	5159	10105.3	0	0	0	0	0	0	1489	31822.2	163	841.9	1	4.47914	0	0
412	ARGA_401728_TM_#05	ARGA	tet(A)	tet	tet(A)	efflux pump complex or subunit conferring antibiotic resistance	tetracycline	51.0	3000159	3000165	4	276876	0	59378	2307.3	1.5	7120.34	0	0	3891	18027	8	11.0607	0	0	1	1.67944	2	6.05098	0	0	8051	21897.2	13728	11258.7	0	0	6	107.082	1	2.70643	3883	35391.2	351	734.53	3	5.66638	0	0
413	ARGA_401728_TM_#06	ARGA	tet(A)	tet	tet(A)	efflux pump complex or subunit conferring antibiotic resistance	tetracycline	51.0	3000159	3000165	4	2400	0	567	20	0	73.7365	0	0	33	239.315	0	0	0	0	0	0	0	0	0	0	53	225.538	83	103.859	0	0	0	0	0	0	23	315.804	4	12.7425	0	0	0	0
414	ARGA_401728_TM_#08	ARGA	tet(A)	tet	tet(A)	efflux pump complex or subunit conferring antibiotic resistance	tetracycline	51.0	3000159	3000165	4	460697	0	98742	3839.14	5.5	11830.5	0	0	6828	22918.3	3	2.96236	0	0	1	1.63692	6	13.5114	0	0	12838	25445.9	22521	13328.8	10	10.9897	8	89.9605	0	0	5810	37916.8	601	885.051	8	11.4014	1	0.981325
415	ARGA_401728_TM_#09	ARGA	tet(A)	tet	tet(A)	efflux pump complex or subunit conferring antibiotic resistance	tetracycline	51.0	3000159	3000165	4	395058	0	83141	3292.15	4	10046.4	0	0	5621	23743.8	5	6.48171	1	0.911908	0	0	4	10.0856	0	0	11853	29639.6	19232	14360.5	7	10.7218	4	51.8619	3	6.56841	5085	41686.6	538	998.638	8	14.0917	3	3.56131
416	ARGA_401728_TM_#12	ARGA	tet(A)	tet	tet(A)	efflux pump complex or subunit conferring antibiotic resistance	tetracycline	51.0	3000159	3000165	4	273366	0	48800	2278.05	2	6399.01	0	0	4232	27534.4	1	1.76973	1	1.33049	1	2.08575	2	7.35873	0	0	8847	33597.2	16398	18293.3	1	1.67014	3	69.6994	1	3.82084	4289	54148.6	475	1371.2	4	10.7403	2	3.60405
417	CARD_101991_TM_#01	CARD	mexN	Mex	mexN	efflux pump complex or subunit conferring antibiotic resistance	antibiotic molecule	1000003.0	3000159	3003705	4	516166	0	101128	4301.38	0	13400.7	0	0	1	0.45738	53894	7532.44	11233	1179.64	0	0	1	0.290424	0	0	10068	2688.14	647	50.7626	0	0	0	0	2159	543.443	0	0	26	5.17071	0	0	45208	6093.36
418	CARD_102633_TM_#03	CARD	qacE	qac	qacE	efflux pump complex or subunit conferring antibiotic resistance	disinfecting agents and intercalating dyes	3005386.0	3000159	3005009	4	293573	0	36764	2446.44	34	5339.81	0	0	2382	18429.5	362	941.028	10958	20139.4	0	0	10	47.0623	18	120.201	14963	69212.4	14263	19285.2	3866	9655.65	0	0	7801	36082.5	2167	33912.6	300	1104.37	1	2.95792	4980	11494.6
419	RESF_302007_TM_#08	RESF	CTX-M	CTX-M	CTX-M beta-lactamase	antibiotic inactivation enzyme	cephalosporin	32.0	3000557	3000016	5	272048	0	144379	2267.07	0	13446.7	0	0	1	7.45432	1	3.37355	3743	7851.62	0	0	0	0	0	0	1491	7310.81	2457	3724.47	13	31.5429	0	0	466	2305.23	3745	60788.4	0	0	250	907.551	1	5.77891
420	CARD_101227_TM_#01	CARD	EreD	Ere	EreD	antibiotic inactivation enzyme	macrolide antibiotic	0.0	3000557	3004608	5	125354	0	125162	1044.62	0	11425.5	0	0	1	0.45738	1	0.140932	0	0	0	0	125162	36128.8	0	0	0	0	0	0	0	0	0	0	0	0	0	0	0	0	0	0	0	0
421	CARD_101979_TM_#01	CARD	TriC	Tri	TriC	efflux pump complex or subunit conferring antibiotic resistance	antibiotic molecule	1000003.0	3000159	3003681	4	915764	0	128212	7631.37	1	20888.1	0	0	1	0.45738	83395	11657.4	23507	2470.59	0	0	3	0.856732	0	0	17779	4747.67	1150	90.5234	0	0	0	0	4117	1037.47	0	0	54	10.7422	2	0.409321	67046	9040.87
422	CARD_101988_TM_#01	CARD	MexW	Mex	MexW	efflux pump complex or subunit conferring antibiotic resistance	antibiotic molecule	1000003.0	3000159	3003031	4	660716	0	99893	5505.97	1	15587.1	0	0	1	0.45738	62646	8757.15	15930	1673.98	1	0.168821	0	0	0	0	11381	3037.97	810	63.8038	1	0.133611	0	0	2821	709.423	0	0	47	9.32153	0	0	49769	6710.84
423	CARD_100249_TM_#07	CARD	CfxA2	Cfx	CfxA2	antibiotic inactivation enzyme	cephamycin	44.0	3000557	3003002	6	19973	0	2407	166.442	9	398.471	0	0	7	45.7834	0	0	21	28.6781	497	1085.29	309	1153.75	0	0	0	0	15	13.7386	840	1514.83	0	0	0	0	0	0	203	537.804	39	101.7	0	0
424	NCBI_202095_TM_#01	NCBI	qacE	qac	qacE	efflux pump complex or subunit conferring antibiotic resistance	disinfecting agents and intercalating dyes	3005386.0	3000159	3005009	4	415	0	74	3.45833	0	9.30699	0	0	6	8.47628	0	0	14	4.5807	0	0	0	0	0	0	9	7.47279	0	0	10	4.20248	0	0	21	16.5038	0	0	0	0	0	0	0	0
425	CARD_102243_TM_#01	CARD	emrE	emr	Escherichia coli emrE	efflux pump complex or subunit conferring antibiotic resistance	erythromycin	6.0	3000159	3004039	5	283445	0	28192	2362.04	125	4331.25	0	0	5246	9170.53	12	6.47577	1259	504.721	332	211.263	0	0	0	0	0	0	2917	882.318	9632	4918.97	2	11.7414	3557	3421.79	0	0	4056	3096.49	7201	5610.81	2461	1280.03
426	RESF_300074_TM_#04	RESF	APH(3')-IIIa	APH	APH(3')-IIIa	antibiotic inactivation enzyme	ribostamycin, butirosin, kanamycin A, gentamicin B, paromomycin, lividomycin A, lividomycin B, plazomicin, neomycin, G418, aminoglycoside antibiotic	0000021, 0000024, 0000049, 3000655, 3000657, 3000700, 3000701, 3003675, 0000005, 3000653, 0000016	3000557	3002647	5	131367	0	17724	1094.72	237	2305.77	0	0	17	158.32	1	2.84088	103	300.191	414	1611.77	162	1181.31	6588	68776.4	76	517.133	2230	4436.12	1459	5322.82	13	401.589	3	15.3839	0	0	610	3001.81	18	110.594	6	18.7415
427	NCBI_200237_TM_#02	NCBI	dfrA1	dfr	dfrA1	antibiotic target replacement protein	trimethoprim, diaminopyrimidine antibiotic	3000188, 3000171	3000381	3002854	5	52738	0	9593	439.483	0	1703.89	0	0	1	3.46884	471	533.708	12	9.64275	0	0	0	0	0	0	8722	18860.8	1446	920.903	208	239.991	0	0	0	0	0	0	0	0	0	0	6655	7215.29
428	CARD_101689_TM_#01	CARD	DHA-15	DHA	DHA-15	antibiotic inactivation enzyme	cephalosporin, cephamycin	0000032, 0000044	3000557	3002146	6	46099	0	16121	384.158	0	2000.55	0	0	4284	18920	0	0	16121	16421.6	0	0	27	74.0843	12	45.3299	0	0	0	0	67	84.9098	304	4566.15	12936	32048.8	0	0	212	413.636	0	0	0	0
429	CARD_101689_TM_#02	CARD	DHA-15	DHA	DHA-15	antibiotic inactivation enzyme	cephalosporin, cephamycin	0000032, 0000044	3000557	3002146	6	24793	0	9527	206.608	0	1101.58	0	0	2628	12290.6	1	1.89392	9527	10644.1	0	0	31	95.0429	5	21.1527	0	0	0	0	46	62.1772	214	3467.2	6368	17179.8	0	0	154	309.093	0	0	0	0
430	CARD_101689_TM_#03	CARD	DHA-15	DHA	DHA-15	antibiotic inactivation enzyme	cephalosporin, cephamycin	0000032, 0000044	3000557	3002146	6	33629	0	12464	280.242	0	1464.96	0	0	3527	21762.8	0	0	12464	17620.7	0	0	8	27.3803	2	9.91111	0	0	2	1.8709	60	108.815	214	4546.96	8552	30161.4	0	0	159	399.907	0	0	0	0
431	CARD_101689_TM_#05	CARD	DHA-15	DHA	DHA-15	antibiotic inactivation enzyme	cephalosporin, cephamycin	0000032, 0000044	3000557	3002146	6	15939	0	5787	132.825	0	697.793	0	0	1541	22528	0	0	5787	18937.4	0	0	10	117.087	0	0	0	0	0	0	33	129.025	75	3376.1	4304	33580.4	0	0	75	457.123	0	0	0	0
432	CARD_101689_TM_#06	CARD	DHA-15	DHA	DHA-15	antibiotic inactivation enzyme	cephalosporin, cephamycin	0000032, 0000044	3000557	3002146	6	54898	0	19844	457.483	0	2433.68	0	0	5860	20301.3	0	0	19844	16034.3	0	0	58	133.444	13	39.135	0	0	0	0	102	105.019	445	5081.48	15713	30374.7	0	0	195	292.813	0	0	0	0
433	CARD_101689_TM_#08	CARD	DHA-15	DHA	DHA-15	antibiotic inactivation enzyme	cephalosporin, cephamycin	0000032, 0000044	3000557	3002146	6	126096	0	43754	1050.8	0	5561.94	0	0	11421	14696	0	0	43754	12992.2	0	0	117	95.4403	25	29.9253	6	4.61202	0	0	202	75.7764	996	4167.82	38178	27169.7	0	0	446	250.802	0	0	0	0
434	CARD_101685_TM_#10	CARD	ACT-35	ACT	ACT-35	antibiotic inactivation enzyme	carbapenem, cephalosporin, cephamycin, penam	0000020, 0000032, 0000044, 3000008	3000557	3001855	6	69129	0	25512	576.075	0	2696.58	0	0	9	30.0874	0	0	159	127.284	208	273.341	0	0	0	0	0	0	2	1.13653	91	94.3389	686	7960.75	343	639.357	0	0	1	1.7181	0	0	0	0
435	CARD_101917_TM_#01	CARD	tetT	tet	tetT	antibiotic target protection protein	tetracycline, doxycycline, minocycline, chlortetracycline, demeclocycline, oxytetracycline, tetracycline antibiotic	0000051, 0000069, 3000152, 3000528, 3000667, 3000668, 3000050	3000185	3000193	4	2153	0	1121	17.9417	0	118.598	0	0	4	1.82952	0	0	0	0	0	0	0	0	0	0	0	0	0	0	0	0	0	0	0	0	0	0	0	0	41	8.36431	2	0.271594
436	NCBI_200045_TM_#06	NCBI	aadA6/aadA10	aad	aadA6/aadA10	antibiotic inactivation enzyme	spectinomycin, streptomycin, aminoglycoside antibiotic	0000039, 0000040, 0000016	3000557	3002622	6	215820	0	37396	1798.5	1	4786.11	0	0	2	9.8691	9	14.903	6055	7688.46	1	2.43994	1	3.13331	0	0	12074	38192	11737	11248.7	6290	10659.7	0	0	14760	46330.2	3538	36904.3	32	74.5881	4	8.8321	8170	13127.6
437	RESF_300159_TM_#02	RESF	aadA23	aad	aadA23	antibiotic inactivation enzyme	spectinomycin, streptomycin, aminoglycoside antibiotic	0000039, 0000040, 0000016	3000557	3002620	6	281662	0	41413	2347.18	1.5	5975.1	0	0	4	14.7909	502	616.925	6336	5764.81	0	0	5	11.759	0	0	18721	43514.6	5014	3521.28	6432	7762.73	0	0	17978	40457	4503	34431	21	33.8359	2	3.35423	7164	8326.77
438	RESF_300159_TM_#04	RESF	aadA23	aad	aadA23	antibiotic inactivation enzyme	spectinomycin, streptomycin, aminoglycoside antibiotic	0000039, 0000040, 0000016	3000557	3002620	6	199342	0	28977	1661.18	1	4207.55	0	0	6	37.5378	404	903.559	4998	8198.15	0	0	0	0	0	0	13238	54327.8	10358	12666.4	4668	10294.2	0	0	11444	46317.1	2854	38473.9	27	87.532	3	8.39838	6553	13671.3
439	RESF_300159_TM_#05	RESF	aadA23	aad	aadA23	antibiotic inactivation enzyme	spectinomycin, streptomycin, aminoglycoside antibiotic	0000039, 0000040, 0000016	3000557	3002620	6	254174	0	33020	2118.12	1	5169.09	0	0	1	4.37941	529	773.929	6667	7498.58	1	1.61646	0	0	0	0	17060	47327.8	14256	11923.9	6522	9645.41	0	0	13439	36129.4	3231	29123	25	52.3252	3	5.87887	8685	12276.7
440	RESF_300159_TM_#07	RESF	aadA23	aad	aadA23	antibiotic inactivation enzyme	spectinomycin, streptomycin, aminoglycoside antibiotic	0000039, 0000040, 0000016	3000557	3002620	6	294987	0	47516	2458.22	1	6152.29	0	0	2	8.14774	661	862.406	7865	8016.09	1	1.55803	3	7.95441	0	0	15492	39595.2	15000	11521.6	8092	10830.8	0	0	18361	45879.9	4467	37572.9	30	54.6948	7	12.7603	10328	13271
441	CARD_101965_TM_#07	CARD	BJP-1	BJP	BJP-1	antibiotic inactivation enzyme	carbapenem	20.0	3000557	3000856	7	9	0	3	0.075	0	0.392418	0	0	2	9.469	0	0	0	0	0	0	0	0	0	0	0	0	0	0	0	0	0	0	0	0	0	0	0	0	0	0	0	0
442	NCBI_202242_TM_#03	NCBI	ANT(3'')-Ia	ANT	ANT(3'')-Ia	antibiotic inactivation enzyme	aminoglycoside antibiotic	16.0	3000557	3000232	5	227559	0	29380	1896.33	1	4615.94	0	0	1	4.93455	501	843.829	5956	7611.23	1	1.82136	0	0	0	0	15243	48026	12771	12190.7	5827	9883.28	0	0	11814	36066.1	2878	28899.5	24	58.4278	3	6.62408	7750	12372
443	NCBI_202242_TM_#06	NCBI	ANT(3'')-Ia	ANT	ANT(3'')-Ia	antibiotic inactivation enzyme	aminoglycoside antibiotic	16.0	3000557	3000232	5	323964	0	53308	2699.7	1	7063.34	0	0	2	6.54865	11	11.654	9057	7345.36	1	1.453	2	4.28173	0	0	18127	37066.4	18197	11086.5	9613	10262.8	0	0	21895	43204.6	5350	35831.6	38	58.6617	2	2.93028	12579	12990.4
444	NCBI_200357_TM_#09	NCBI	mel	mel	mel	antibiotic target protection protein	erythromycin, telithromycin	0000006, 0000057	3000185	3000616	5	31112	0	7147	259.267	12	772.454	0	0	3	10.7251	1	1.10157	483	426.248	0	0	9	20.4304	173	592.884	1	2.10208	12	7.45182	164	175.988	0	0	125	267.759	0	0	1018	1645.54	6	9.59815	1	1.06143
445	NCBI_205260_TM_#07	NCBI	tet(C)	tet	tet(C)	efflux pump complex or subunit conferring antibiotic resistance	tetracycline	51.0	3000159	3000167	4	11876	0	5007	98.9667	0	539.164	0	0	7	231.721	0	0	0	0	0	0	0	0	0	0	2469	9632.97	870	1105.29	0	0	0	0	0	0	7	445.467	0	0	1	2.65712	0	0
446	RESF_302884_TM_#01	RESF	sul2	sul	sul2	antibiotic target replacement protein	sulfadiazine, sulfadimidine, sulfadoxine, sulfamethoxazole, sulfisoxazole, sulfacetamide, mafenide, sulfasalazine, sulfamethizole, sulfonamide antibiotic	3000324, 3000325, 3000327, 3000329, 3000330, 3000683, 3000684, 3000698, 3000699, 3000282	3000381	3000412	4	302449	0	41946	2520.41	30	6493.64	0	0	3808	15423.9	2	2.37289	475	428.185	0	0	3	7.28086	0	0	3547	8589.26	19974	14200.5	0	0	0	0	8522	19351.2	0	0	598	1041.16	439	786.138	6404	7648.78
447	RESF_302884_TM_#03	RESF	sul2	sul	sul2	antibiotic target replacement protein	sulfadiazine, sulfadimidine, sulfadoxine, sulfamethoxazole, sulfisoxazole, sulfacetamide, mafenide, sulfasalazine, sulfamethizole, sulfonamide antibiotic	3000324, 3000325, 3000327, 3000329, 3000330, 3000683, 3000684, 3000698, 3000699, 3000282	3000381	3000412	4	176894	0	23791	1474.12	12	3745.74	0	0	2176	16986	5	10.8853	293	553.332	0	0	0	0	0	0	1621	7422.16	11412	16099	0	0	0	0	5040	22901.7	1	13.4706	338	1186.57	261	874.923	3670	8385
448	RESF_302884_TM_#04	RESF	sul2	sul	sul2	antibiotic target replacement protein	sulfadiazine, sulfadimidine, sulfadoxine, sulfamethoxazole, sulfisoxazole, sulfacetamide, mafenide, sulfasalazine, sulfamethizole, sulfonamide antibiotic	3000324, 3000325, 3000327, 3000329, 3000330, 3000683, 3000684, 3000698, 3000699, 3000282	3000381	3000412	4	402921	0	58452	3357.68	19.5	8736.17	0	0	3975	17298.5	9	11.5158	459	498.439	1	1.50368	0	0	0	0	4653	11832.1	25707	19758.5	6	7.29865	0	0	10766	26703.7	1	15.6635	718	1370.36	582	1119.25	7460	9565.57
449	RESF_302884_TM_#07	RESF	sul2	sul	sul2	antibiotic target replacement protein	sulfadiazine, sulfadimidine, sulfadoxine, sulfamethoxazole, sulfisoxazole, sulfacetamide, mafenide, sulfasalazine, sulfamethizole, sulfonamide antibiotic	3000324, 3000325, 3000327, 3000329, 3000330, 3000683, 3000684, 3000698, 3000699, 3000282	3000381	3000412	4	281962	0	42055	2349.68	17.5	6270.55	0	0	2756	22921.6	8	23.9461	334	701.462	0	0	0	0	0	0	2877	13651.6	17750	26041.5	4	8.2839	0	0	7169	32799.2	0	0	427	1499.5	412	1502.81	5116	12317.3
450	RESF_302884_TM_#08	RESF	sul2	sul	sul2	antibiotic target replacement protein	sulfadiazine, sulfadimidine, sulfadoxine, sulfamethoxazole, sulfisoxazole, sulfacetamide, mafenide, sulfasalazine, sulfamethizole, sulfonamide antibiotic	3000324, 3000325, 3000327, 3000329, 3000330, 3000683, 3000684, 3000698, 3000699, 3000282	3000381	3000412	4	443461	0	69259	3695.51	34.5	10015.8	0	0	4592	18684.8	13	15.755	539	518.194	0	0	0	0	2	7.00242	4658	11314.3	27749	20092.5	4	4.50212	0	0	11637	27207.7	0	0	756	1357.06	573	1043.44	8132	9820.79
451	RESF_302884_TM_#09	RESF	sul2	sul	sul2	antibiotic target replacement protein	sulfadiazine, sulfadimidine, sulfadoxine, sulfamethoxazole, sulfisoxazole, sulfacetamide, mafenide, sulfasalazine, sulfamethizole, sulfonamide antibiotic	3000324, 3000325, 3000327, 3000329, 3000330, 3000683, 3000684, 3000698, 3000699, 3000282	3000381	3000412	4	452358	0	63771	3769.65	26	9878.84	0	0	4830	17858.9	6	6.728	598	530.821	1	1.29317	0	0	1	3.18922	4988	10810.4	30839	20174	8	8.20188	0	0	12237	25729.3	0	0	795	1281.66	625	1041.71	8283	9022.09
452	RESF_302884_TM_#12	RESF	sul2	sul	sul2	antibiotic target replacement protein	sulfadiazine, sulfadimidine, sulfadoxine, sulfamethoxazole, sulfisoxazole, sulfacetamide, mafenide, sulfasalazine, sulfamethizole, sulfonamide antibiotic	3000324, 3000325, 3000327, 3000329, 3000330, 3000683, 3000684, 3000698, 3000699, 3000282	3000381	3000412	4	438763	0	58640	3656.36	19	9282.54	0	0	5087	24200.1	4	6.62983	557	593.191	0	0	2	5.56162	0	0	5150	14125.8	27561	23079.1	0	0	1	14.3832	12198	32676.9	0	0	798	1661.44	644	1384.73	8680	12143.1
453	CARD_102407_TM_#01	CARD	acetyltransferase	CAT	Campylobacter coli chloramphenicol acetyltransferase	antibiotic inactivation enzyme	chloramphenicol, phenicol antibiotic	3000385, 3000387	3000557	3004454	4	35078	0	8888	292.317	1	1018.65	0	0	15	67.651	0	0	100	97.1418	0	0	87	230.622	0	0	0	0	43	41.0694	14	16.8568	0	0	0	0	0	0	46	87.1926	3	5.46872	0	0
454	CARD_102407_TM_#02	CARD	acetyltransferase	CAT	Campylobacter coli chloramphenicol acetyltransferase	antibiotic inactivation enzyme	chloramphenicol, phenicol antibiotic	3000385, 3000387	3000557	3004454	4	19467	0	4937	162.225	0	584.386	0	0	7	55.738	0	0	42	84.574	0	0	48	242.689	0	0	0	0	32	44.4846	9	21.1804	6	156.908	0	0	0	0	36	141.025	2	7.1259	0	0
455	CARD_102407_TM_#04	CARD	acetyltransferase	CAT	Campylobacter coli chloramphenicol acetyltransferase	antibiotic inactivation enzyme	chloramphenicol, phenicol antibiotic	3000385, 3000387	3000557	3004454	4	44963	0	10985	374.692	1	1332.66	0	0	27	96.2773	0	0	56	43.7242	0	0	109	248.623	0	0	0	0	41	24.08	12	13.3444	6	66.3841	0	0	0	0	86	130.792	4	6.02961	1	1.0002
456	CARD_102407_TM_#05	CARD	acetyltransferase	CAT	Campylobacter coli chloramphenicol acetyltransferase	antibiotic inactivation enzyme	chloramphenicol, phenicol antibiotic	3000385, 3000387	3000557	3004454	4	25171	0	6229	209.758	0	731.235	0	0	9	60.7591	0	0	34	55.5791	0	0	38	161.792	0	0	0	0	26	29.8506	7	13.6762	2	43.4211	0	0	0	0	22	79.9101	5	14.7896	0	0
457	CARD_102407_TM_#06	CARD	acetyltransferase	CAT	Campylobacter coli chloramphenicol acetyltransferase	antibiotic inactivation enzyme	chloramphenicol, phenicol antibiotic	3000385, 3000387	3000557	3004454	4	11909	0	2883	99.2417	0	339.306	0	0	17	320.003	0	0	17	97.0257	0	0	26	411.775	0	0	0	0	7	30.4022	10	35.612	0	0	0	0	0	0	21	228.49	0	0	0	0
458	CARD_102407_TM_#07	CARD	acetyltransferase	CAT	Campylobacter coli chloramphenicol acetyltransferase	antibiotic inactivation enzyme	chloramphenicol, phenicol antibiotic	3000385, 3000387	3000557	3004454	4	22718	0	5356	189.317	0	645.128	0	0	14	120.036	1	2.45349	11	21.1098	0	0	57	364.253	0	0	0	0	56	109.265	8	18.827	0	0	0	0	0	0	20	69.5048	0	0	0	0
459	CARD_101318_TM_#01	CARD	armA	arm	armA	antibiotic target modifying enzyme	dibekacin, amikacin, gentamicin C, sisomicin, netilmicin, kanamycin A, tobramycin, isepamicin, G418, arbekacin, gentamicin B, aminoglycoside antibiotic	0000007, 0000013, 0000014, 0000035, 0000038, 0000049, 0000052, 3000652, 3000653, 3000654, 3000655, 0000016	3000519	3000858	6	220255	0	56761	1835.46	0	7270.81	0	0	1	0.616819	0	0	1	0.142887	0	0	0	0	0	0	0	0	40976	4347.3	0	0	0	0	0	0	15757	18547.9	211	56.2772	0	0	2	0.362132
460	CARD_100579_TM_#01	CARD	emeA	eme	emeA	efflux pump complex or subunit conferring antibiotic resistance	acriflavine	45.0	3000159	3003551	4	1280183	0	150826	10668.2	1334.5	22704.3	0	0	31	14.1246	6487	908.644	7933	836.095	1	0.168821	523	151.052	0	0	1	0.268934	150826	11890.9	25336	3395.36	0	0	21405	5406.12	0	0	7846	1558.58	90	18.2961	9825	1327.59
461	CARD_102256_TM_#01	CARD	bcr-1	bcr	bcr-1	efflux pump complex or subunit conferring antibiotic resistance	bicyclomycin	55.0	3000159	3003801	4	533437	0	114877	4445.31	1	14930.2	0	0	0	0	75178	10512.9	16608	1744.57	2	0.335681	0	0	0	0	14065	3756.92	892	70.1959	2	0.270362	0	0	3209	807.718	0	0	39	7.71679	0	0	49215	6635.24
462	CARD_101987_TM_#01	CARD	MexV	Mex	MexV	efflux pump complex or subunit conferring antibiotic resistance	antibiotic molecule	1000003.0	3000159	3003030	4	541126	0	95382	4509.38	0	13316.2	0	0	0	0	55502	7760.6	13430	1411.93	4	0.653115	0	0	0	0	10738	2865.97	745	58.6154	0	0	0	0	2382	599.706	1	0.857998	39	7.73449	0	0	45411	6123.36
463	CARD_101981_TM_#01	CARD	mexP	Mex	mexP	efflux pump complex or subunit conferring antibiotic resistance	antibiotic molecule	1000003.0	3000159	3003698	4	474794	0	89055	3956.62	1	12186.9	0	0	0	0	56710	7930.21	11897	1250.55	3	0.50515	0	0	0	0	10761	2874.75	664	52.3313	0	0	0	0	2400	603.634	0	0	48	9.55372	0	0	40699	5487.22
464	CARD_101546_TM_#01	CARD	arnA	arn	arnA	gene altering cell wall charge	peptide antibiotic	3000053.0	3003580	3002985	5	358599	0	82702	2988.32	1	10285.8	0	0	0	0	46852	6547.72	10571	1110.47	2	0.337642	0	0	0	0	8288	2212.38	647	50.9028	0	0	0	0	2358	592.824	0	0	37	7.28001	0	0	30949	4170.27
465	RESF_302416_TM_#01	RESF	vanXYC	van	vanXYC	protein(s) conferring antibiotic resistance via molecular bypass	glycopeptide antibiotic	3000081.0	3000012	3002966	5	181	0	77	1.50833	0	9.362	0	0	0	0	1	1.82972	1	1.37559	0	0	0	0	0	0	0	0	0	0	0	0	0	0	77	287.926	0	0	0	0	0	0	0	0
466	RESF_302416_TM_#06	RESF	vanXYC	van	vanXYC	protein(s) conferring antibiotic resistance via molecular bypass	glycopeptide antibiotic	3000081.0	3000012	3002966	5	107	0	66	0.891667	0	6.43362	0	0	0	0	6	13.2188	0	0	0	0	0	0	0	0	0	0	0	0	0	0	0	0	66	237.466	0	0	0	0	0	0	0	0
467	CARD_101066_TM_#01	CARD	tet(J)	tet	tet(J)	efflux pump complex or subunit conferring antibiotic resistance	tetracycline	51.0	3000159	3000177	4	41761	0	11239	348.008	0	1406.6	0	0	0	0	1	0.75492	1666	1413.51	0	0	0	0	0	0	3602	7710.29	1045	660.234	112	110.839	0	0	0	0	0	0	3	4.88978	0	0	1	0.819059
468	CARD_101066_TM_#05	CARD	tet(J)	tet	tet(J)	efflux pump complex or subunit conferring antibiotic resistance	tetracycline	51.0	3000159	3000177	4	87437	0	22318	728.642	0	2902.5	0	0	0	0	1	0.739408	3242	1786.68	0	0	0	0	0	0	7949	11141.5	2427	1000.04	183	128.253	0	0	0	0	0	0	14	14.9473	0	0	0	0
469	CARD_101978_TM_#01	CARD	TriB	Tri	TriB	efflux pump complex or subunit conferring antibiotic resistance	antibiotic molecule	1000003.0	3000159	3003680	4	401259	0	89657	3343.82	1	11447.7	0	0	0	0	52423	7330.2	13857	1456.03	1	0.168821	0	0	0	0	10741	2868.01	772	60.7642	0	0	0	0	2651	667.495	1	0.87928	32	6.38455	1	0.192356	38329	5166.2
470	NCBI_202064_TM_#05	NCBI	ANT(3'')-Ia	ANT	ANT(3'')-Ia	antibiotic inactivation enzyme	aminoglycoside antibiotic	16.0	3000557	3000232	5	36040	0	10743	300.333	0	1213.86	0	0	0	0	1	15.4219	58	309.355	0	0	0	0	0	0	839	12523.9	920	3918.7	0	0	0	0	0	0	0	0	86	721.159	0	0	0	0
471	NCBI_202064_TM_#06	NCBI	ANT(3'')-Ia	ANT	ANT(3'')-Ia	antibiotic inactivation enzyme	aminoglycoside antibiotic	16.0	3000557	3000232	5	284220	0	78718	2368.5	0	9134.27	0	0	0	0	1	1.03802	609	511.86	1	1.24343	0	0	0	0	6735	14090.3	8456	5275.85	0	0	0	0	1	2.40571	0	0	695	1084.14	0	0	3	3.00059
472	NCBI_202064_TM_#08	NCBI	ANT(3'')-Ia	ANT	ANT(3'')-Ia	antibiotic inactivation enzyme	aminoglycoside antibiotic	16.0	3000557	3000232	5	102976	0	27455	858.133	0	3220.17	0	0	0	0	1	5.14065	296	827.559	0	0	1	7.94517	0	0	2535	18978.7	3261	7184.43	0	0	0	0	0	0	0	0	296	1615.59	0	0	0	0
473	NCBI_200565_TM_#05	NCBI	vanSA	van	vanSA	protein(s) conferring antibiotic resistance via molecular bypass	glycopeptide antibiotic	3000081.0	3000012	3002931	6	75946	0	15320	632.883	0	1955.78	0	0	0	0	4	4.15206	0	0	4767	6232.83	6828	15400.8	15320	49944.3	148	304.503	4880	3023.19	0	0	0	0	0	0	0	0	0	0	0	0	7	7.00138
474	NCBI_200565_TM_#06	NCBI	vanSA	van	vanSA	protein(s) conferring antibiotic resistance via molecular bypass	glycopeptide antibiotic	3000081.0	3000012	3002931	6	23724	0	5106	197.7	0	627.94	0	0	0	0	3	9.25317	0	0	1682	7717.64	2016	15371.8	5106	56988.8	43	270.747	1487	2995.17	0	0	0	0	0	0	0	0	0	0	0	0	2	5.94402
475	NCBI_200565_TM_#11	NCBI	vanSA	van	vanSA	protein(s) conferring antibiotic resistance via molecular bypass	glycopeptide antibiotic	3000081.0	3000012	3002931	6	84509	0	17866	704.242	0	2220.01	0	0	0	0	13	21.0989	0	0	5574	8541.94	7922	20652.8	17866	67981.2	159	374.682	5192	3713.39	0	0	0	0	0	0	0	0	0	0	1	1.70402	13	14.7237
476	CARD_101977_TM_#01	CARD	TriA	Tri	TriA	efflux pump complex or subunit conferring antibiotic resistance	antibiotic molecule	1000003.0	3000159	3003679	4	649669	0	116289	5413.91	1	16104.6	0	0	0	0	69144	9669.57	19478	2047.62	0	0	0	0	1	0.420511	14783	3948.86	1151	90.6959	0	0	1	1.48856	3511	884.435	0	0	54	10.6797	1	0.194504	54768	7385.42
477	NCBI_200600_TM_#01	NCBI	vanXA	van	vanXA	protein(s) conferring antibiotic resistance via molecular bypass	glycopeptide antibiotic	3000081.0	3000012	3002949	5	104844	0	20880	873.7	0	2594.44	0	0	0	0	16	17.7594	0	0	4501	6375.41	6048	14859.9	20880	74346.5	257	595.324	6494	4348.13	0	0	1	11.7414	0	0	0	0	7	11.0522	0	0	19	20.1672
478	NCBI_200600_TM_#04	NCBI	vanXA	van	vanXA	protein(s) conferring antibiotic resistance via molecular bypass	glycopeptide antibiotic	3000081.0	3000012	3002949	5	113119	0	21964	942.658	0	2779.68	0	0	0	0	5	8.92512	0	0	4822	8186.11	6012	17377.4	21964	93606	237	624.455	6650	5342.63	0	0	0	0	0	0	0	0	7	12.8961	0	0	24	35.9742
479	RESF_302566_TM_#05	RESF	mphC	mph	mphC	antibiotic inactivation enzyme	erythromycin, roxithromycin, telithromycin, clarithromycin, tylosin, spiramycin, azithromycin, dirithromycin, oleandomycin, macrolide antibiotic	0000006, 0000027, 0000057, 0000065, 3000145, 3000156, 3000158, 3000176, 3000867, 0000000	3000557	3000319	5	22176	0	8964	184.8	0	1142.45	0	0	0	0	22	47.3998	0	0	0	0	39	162.025	1	5.75199	6	38.9189	4	4.34317	17	31.5702	0	0	0	0	0	0	0	0	0	0	1	1.85751
480	RESF_302566_TM_#09	RESF	mphC	mph	mphC	antibiotic inactivation enzyme	erythromycin, roxithromycin, telithromycin, clarithromycin, tylosin, spiramycin, azithromycin, dirithromycin, oleandomycin, macrolide antibiotic	0000006, 0000027, 0000057, 0000065, 3000145, 3000156, 3000158, 3000176, 3000867, 0000000	3000557	3000319	5	54652	0	23397	455.433	0	2808.17	0	0	0	0	75	87.6002	1	0.828162	0	0	85	204.109	7	23.0079	3	8.58348	0	0	68	72.0601	3	35.2242	0	0	0	0	0	0	2	3.19938	0	0
481	RESF_303061_TM_#01	RESF	dfr	dfr	trimethoprim resistant dihydrofolate reductase dfr	antibiotic target replacement protein	trimethoprim, diaminopyrimidine antibiotic	3000188, 3000171	3000381	3001218	4	127063	0	16260	1058.86	0	3177.23	0	0	0	0	2	3.3506	5966	5382.3	0	0	0	0	0	0	2	4.20415	14469	9776.79	2	5.44993	0	0	733	1596.04	0	0	10	18.286	568	992.33	3	3.1843
482	RESF_303061_TM_#02	RESF	dfr	dfr	trimethoprim resistant dihydrofolate reductase dfr	antibiotic target replacement protein	trimethoprim, diaminopyrimidine antibiotic	3000188, 3000171	3000381	3001218	4	135690	0	12715	1130.75	0	2724.72	0	0	0	0	421	709.997	3931	4705.65	0	0	3	9.01885	0	0	7323	22339.2	10684	9717.18	192	326.472	0	0	400	1184.44	0	0	0	0	409	930.841	6224	9571.64
483	RESF_303061_TM_#03	RESF	dfr	dfr	trimethoprim resistant dihydrofolate reductase dfr	antibiotic target replacement protein	trimethoprim, diaminopyrimidine antibiotic	3000188, 3000171	3000381	3001218	4	99056	0	14122	825.467	0	2545.39	0	0	0	0	1	1.82972	4549	4815.92	0	0	3	8.0409	2	8.77508	0	0	11116	8813.81	1	1.24757	0	0	468	1299.87	0	0	0	0	481	949.482	8	10.4781
484	NCBI_202243_TM_#01	NCBI	ANT(3'')-Ia	ANT	ANT(3'')-Ia	antibiotic inactivation enzyme	aminoglycoside antibiotic	16.0	3000557	3000232	5	145419	0	37189	1211.83	0	4453.2	0	0	0	0	1	1.34942	222	210.124	0	0	0	0	0	0	12580	30977.7	2934	2178.89	684	904.722	0	0	15193	36289.8	3923	31806.6	0	0	1	1.82291	1	1.89128
485	NCBI_203552_TM_#11	NCBI	OXA-256	OXA	OXA-256	antibiotic inactivation enzyme	carbapenem, cephalosporin, penam	0000020, 0000032, 3000008	3000557	3001502	6	25251	0	12642	210.425	0	1337.55	0	0	0	0	1	1.03802	0	0	0	0	0	0	0	0	1	1.9808	12642	7955.68	0	0	0	0	0	0	0	0	0	0	0	0	0	0
486	CARD_100762_TM_#01	CARD	lsaE	lsa	lsaE	antibiotic inactivation enzyme	lincomycin, pleuromutilin	0000046, 3001317	3000557	3003206	5	801	0	500	6.675	0	47.4661	0	0	0	0	1	2.51055	0	0	0	0	0	0	0	0	0	0	0	0	10	38.3514	4	200.114	0	0	0	0	0	0	2	22.3957	0	0
487	CARD_100762_TM_#02	CARD	lsaE	lsa	lsaE	antibiotic inactivation enzyme	lincomycin, pleuromutilin	0000046, 3001317	3000557	3003206	5	212612	0	125874	1771.77	0	11872.8	0	0	0	0	2	0.414015	1	0.150575	0	0	0	0	1	0.619445	0	0	0	0	81	16.0064	88	193.368	2	0.746612	0	0	0	0	74	22.2611	1	0.200039
488	CARD_102681_TM_#01	CARD	ParR	Par	ParR	protein(s) and two-component regulatory system modulating antibiotic efflux	antibiotic molecule	1000003.0	3000451	3005068	4	484686	0	79887	4039.05	1	11738.6	0	0	0	0	39690	7426.12	9003	1267.25	0	0	0	0	0	0	8740	3123.21	428	45.0595	0	0	1	2.01516	1943	655.97	0	0	31	8.15677	2	0.544381	39378	7109.25
489	ARGA_400947_TM_#01	ARGA	OXA-9	OXA	OXA-9	antibiotic inactivation enzyme	carbapenem, cephalosporin, penam	0000020, 0000032, 3000008	3000557	3001404	6	810833	0	175714	6756.94	0	26281.6	0	0	0	0	77	12.2631	50223	6037.61	175714	33630.8	65969	21668.3	0	0	2	0.614936	0	0	58	8.74252	0	0	1	0.29084	0	0	1	0.228225	26	6.0628	0	0
490	CARD_102538_TM_#04	CARD	NDM	NDM	NDM beta-lactamase	antibiotic inactivation enzyme	carbapenem, cephalosporin, cephamycin, penam	0000020, 0000032, 0000044, 3000008	3000557	3000057	6	49580	0	28292	413.167	0	2695.05	0	0	0	0	1	1.34942	5672	6290.18	0	0	0	0	0	0	0	0	0	0	0	0	0	0	594	1629.44	3151	29026.7	0	0	1	3.82365	1	1.30026
491	CARD_102538_TM_#05	CARD	NDM	NDM	NDM beta-lactamase	antibiotic inactivation enzyme	carbapenem, cephalosporin, cephamycin, penam	0000020, 0000032, 0000044, 3000008	3000557	3000057	6	56838	0	32355	473.65	0	3088.9	0	0	0	0	1	1.61125	6885	7628.93	0	0	0	0	0	0	1	2.57504	0	0	0	0	0	0	641	1588.23	3608	33393.8	0	0	0	0	0	0
492	NCBI_204043_TM_#02	NCBI	NDM-14	NDM	NDM-14	antibiotic inactivation enzyme	carbapenem, cephalosporin, cephamycin, penam	0000020, 0000032, 0000044, 3000008	3000557	3003183	7	89767	0	52423	748.058	0	4986.02	0	0	0	0	1	0.173559	10578	1364.46	0	0	0	0	0	0	0	0	0	0	0	0	0	0	876	269.112	4953	5310.02	0	0	0	0	0	0
493	RESF_302452_TM_#01	RESF	ErmA	Erm	23S rRNA (adenine(2058)-N(6))-methyltransferase Erm(A)	antibiotic target modifying enzyme	macrolide antibiotic, lincosamide antibiotic, streptogramin antibiotic	0000000, 0000017, 0000026	3000519	3005099	6	65353	0	18120	544.608	0	2533.01	0	0	0	0	14	3.28554	200	35.1327	9484	2636.09	9751	4669.98	0	0	0	0	0	0	0	0	0	0	0	0	0	0	0	0	42	14.2068	0	0
494	CARD_102327_TM_#01	CARD	AxyY	Axy	AxyY	efflux pump complex or subunit conferring antibiotic resistance	antibiotic molecule	1000003.0	3000159	3004144	4	1141	0	206	9.50833	0	30.2474	0	0	0	0	152	20.7559	16	1.64753	0	0	0	0	0	0	9	2.29385	6	0.469531	0	0	0	0	10	2.44504	0	0	0	0	0	0	62	8.15438
495	RESF_302518_TM_#04	RESF	msrC	msr	msrC	antibiotic target protection protein	erythromycin, quinupristin	0000006, 3000584	3000185	3002819	5	26106	0	5005	217.55	7	593.538	0	0	0	0	341	1748.42	0	0	673	4304.9	734	8040.1	2837	45752.2	20	280.52	685	2075.63	0	0	10	728.75	0	0	0	0	0	0	27	194.723	1	5.20102
496	CARD_102682_TM_#01	CARD	rsmA	rsm	rsmA	protein(s) and two-component regulatory system modulating antibiotic efflux	antibiotic molecule	1000003.0	3000451	3005069	3	40133	0	4541	334.442	0	921.114	0	0	0	0	4184	8360.72	880	1297.86	0	0	0	0	0	0	786	2990.11	52	57.4177	0	0	0	0	184	656.61	0	0	1	3.12062	1	2.95792	3185	6144.02
497	CARD_101828_TM_#01	CARD	MexB	Mex	MexB	efflux pump complex or subunit conferring antibiotic resistance	antibiotic molecule	1000003.0	3000159	3000378	4	992252	0	141297	8268.77	19	22964	0	0	0	0	89231	12473.6	21815	2291.42	2	0.326202	0	0	0	0	17875	4771.97	1228	96.4916	37	4.69937	0	0	4061	1022.84	3	2.51709	75	14.5321	21	4.0497	67640	9119.91
498	ARGA_401412_TM_#06	ARGA	ADC	ADC	ADC beta-lactamase without carbapenemase activity	antibiotic inactivation enzyme	cephalosporin	32.0	3000557	3003846	5	29681	0	11968	247.342	0	1377.45	0	0	0	0	1	1.21296	0	0	0	0	4	9.0802	0	0	0	0	7994	5242.06	0	0	0	0	0	0	0	0	0	0	0	0	0	0
499	ARGA_401412_TM_#16	ARGA	ADC	ADC	ADC beta-lactamase without carbapenemase activity	antibiotic inactivation enzyme	cephalosporin	32.0	3000557	3003846	5	47114	0	19699	392.617	0	2221.85	0	0	0	0	1	1.05837	0	0	0	0	0	0	0	0	0	0	12588	7855.4	0	0	0	0	0	0	0	0	0	0	0	0	0	0
500	NCBI_204857_TM_#03	NCBI	lsaA	lsa	lsaA	antibiotic target protection protein	clindamycin, quinupristin, dalfopristin, pleuromutilin	0000066, 3000584, 3000674, 3001317	3000185	3000300	5	74247	0	7745	618.725	71.5	1275.92	0	0	0	0	423	1634.42	363	1051.5	0	0	30	212.615	0	0	0	0	7745	16657.4	1391	5026.63	0	0	1199	8458.94	0	0	535	2716.32	4	19.5962	533	1893.63
501	CARD_102660_TM_#01	CARD	YajC	Yaj	YajC	efflux pump complex or subunit conferring antibiotic resistance	antibiotic molecule	1000003.0	3000159	3005040	4	175314	0	24476	1460.95	0	4056.91	0	0	0	0	16510	8595.14	3990	1562.79	0	0	0	0	0	0	3080	3064.57	269	78.6848	0	0	0	0	817	761.337	0	0	10	7.39133	1	0.776088	14465	7283.25
502	CARD_101044_TM_#01	CARD	ANT(6)-Ib	ANT	ANT(6)-Ib	antibiotic inactivation enzyme	streptomycin, aminoglycoside antibiotic	0000040, 0000016	3000557	3002629	5	17169	0	15522	143.075	0	1419.94	0	0	0	0	1	0.146279	0	0	0	0	0	0	0	0	1	0.268934	0	0	0	0	0	0	1	0.270267	0	0	0	0	0	0	0	0
503	CARD_101065_TM_#01	CARD	MexE	Mex	MexE	efflux pump complex or subunit conferring antibiotic resistance	antibiotic molecule	1000003.0	3000159	3000803	4	501753	0	101025	4181.27	1	13478.4	0	0	0	0	58695	8205.84	11559	1215.01	0	0	1	0.290424	0	0	11289	3015.14	545	42.9803	0	0	0	0	2174	547.837	1	0.87928	31	6.10263	0	0	47133	6354.77
504	NCBI_203837_TM_#01	NCBI	PDC	PDC	PDC beta-lactamase	antibiotic inactivation enzyme	monobactam, carbapenem, cephalosporin	0000004, 0000020, 0000032	3000557	3000098	5	135931	0	21578	1132.76	0	3230.11	0	0	0	0	12899	13195.2	2936	2235.92	0	0	0	0	0	0	2250	4415.58	170	95.359	0	0	0	0	489	896.421	0	0	8	10.5167	0	0	9644	9526.21
505	NCBI_203837_TM_#02	NCBI	PDC	PDC	PDC beta-lactamase	antibiotic inactivation enzyme	monobactam, carbapenem, cephalosporin	0000004, 0000020, 0000032	3000557	3000098	5	85470	0	13038	712.25	0	2031.72	0	0	0	0	8456	13875	1919	2383.97	0	0	0	0	0	0	1558	5016.36	61	53.1965	0	0	0	0	279	901.195	0	0	3	6.19908	0	0	6115	9644.37
506	NCBI_203837_TM_#03	NCBI	PDC	PDC	PDC beta-lactamase	antibiotic inactivation enzyme	monobactam, carbapenem, cephalosporin	0000004, 0000020, 0000032	3000557	3000098	5	441068	0	70071	3675.57	0	10555.7	0	0	0	0	42422	9853.29	9675	1687.89	0	0	0	0	0	0	7822	3469.84	431	56.1249	0	0	0	0	1588	662.377	0	0	18	5.89	1	0.343041	27830	6233.8
507	CARD_102593_TM_#01	CARD	dfrA27	dfr	dfrA27	antibiotic target replacement protein	trimethoprim, diaminopyrimidine antibiotic	3000188, 3000171	3000381	3004550	5	1473	0	418	12.275	0	51.6006	0	0	0	0	6	5.78777	1	0.811598	0	0	0	0	0	0	148	269.822	32	17.5465	6	5.88561	0	0	0	0	0	0	0	0	0	0	188	174.318
508	NCBI_200253_TM_#02	NCBI	dfrA16	dfr	dfrA16	antibiotic target replacement protein	trimethoprim, diaminopyrimidine antibiotic	3000188, 3000171	3000381	3003014	5	335	0	87	2.79167	0	10.7695	0	0	0	0	3	3.85549	4	3.91132	0	0	0	0	0	0	16	41.1991	3	2.21669	2	2.6551	0	0	0	0	0	0	0	0	0	0	25	32.3754
509	NCBI_200542_TM_#04	NCBI	vanRA	van	vanRA	protein(s) conferring antibiotic resistance via molecular bypass	glycopeptide antibiotic	3000081.0	3000012	3002919	6	86535	0	18611	721.125	0	2301.87	0	0	0	0	1	1.06885	0	0	5560	7695.76	8116	19091	18611	63594.1	118	262.995	6011	3886.59	0	0	0	0	0	0	0	0	0	0	0	0	17	19.3395
510	NCBI_200542_TM_#07	NCBI	vanRA	van	vanRA	protein(s) conferring antibiotic resistance via molecular bypass	glycopeptide antibiotic	3000081.0	3000012	3002919	6	52776	0	11547	439.8	0	1416.08	0	0	0	0	1	1.45883	0	0	3339	6452.35	4770	15970.5	11547	55708.1	76	227.384	3280	2958.05	0	0	0	0	0	0	0	0	5	10.3892	0	0	8	11.6847
511	NCBI_200542_TM_#09	NCBI	vanRA	van	vanRA	protein(s) conferring antibiotic resistance via molecular bypass	glycopeptide antibiotic	3000081.0	3000012	3002919	6	51463	0	11690	428.858	0	1402.82	0	0	0	0	2	2.42592	0	0	3370	5183.42	4819	12827.6	11690	45060.4	57	135.223	3599	2614.75	0	0	0	0	0	0	0	0	1	1.7181	0	0	7	8.22215
512	CARD_101263_TM_#01	CARD	MexH	Mex	MexH	efflux pump complex or subunit conferring antibiotic resistance	antibiotic molecule	1000003.0	3000159	3000807	4	524890	0	99758	4374.08	1	13691.8	0	0	0	0	68420	9566.92	15457	1625.08	2	0.337642	1	0.290424	0	0	12575	3358.19	925	72.5148	0	0	0	0	2736	689.324	0	0	51	10.1059	1	0.20466	47483	6402.5
513	NCBI_205053_TM_#07	NCBI	oqxA	oqx	oqxA	efflux pump complex or subunit conferring antibiotic resistance	antibiotic molecule	1000003.0	3000159	3003922	4	50850	0	5279	423.75	9.5	901.917	0	0	0	0	5	15.4219	2	4.63771	5279	22025.7	1533	10974.2	0	0	519	3316.05	19	34.9528	1	2.95853	0	0	51	330.756	726	15286.7	7	56.7953	589	2878.47	28	91.7106
514	CARD_102679_TM_#01	CARD	cprS	cpr	cprS	protein(s) and two-component regulatory system modulating antibiotic efflux	antibiotic molecule	1000003.0	3000451	3005064	4	605885	0	101217	5049.04	1	14847.9	0	0	0	0	61555	8602.4	12988	1365.45	1	0.166217	0	0	0	0	11398	3041.98	783	61.4525	0	0	0	0	2370	597.196	0	0	27	5.35556	1	0.202807	49702	6699.68
515	CARD_102180_TM_#01	CARD	FosD	Fos	FosD	antibiotic inactivation enzyme	fosfomycin	25.0	3000557	3004674	5	4424	0	2260	36.8667	0	240.49	0	0	0	0	1	0.381462	41	11.1325	114	51.5282	0	0	0	0	0	0	2260	476.263	1	0.365897	0	0	0	0	0	0	89	47.2469	0	0	0	0
516	CARD_101567_TM_#01	CARD	adeK	ade	adeK	efflux pump complex or subunit conferring antibiotic resistance	antibiotic molecule	1000003.0	3000159	3000782	4	328249	0	124142	2735.41	0	14788.9	0	0	0	0	4	0.558075	25	2.61801	0	0	6	1.73843	0	0	0	0	92158	7259.99	0	0	0	0	3	0.762508	0	0	0	0	0	0	0	0
517	CARD_102279_TM_#01	CARD	MuxB	Mux	MuxB	efflux pump complex or subunit conferring antibiotic resistance	antibiotic molecule	1000003.0	3000159	3004074	4	504794	0	97079	4206.62	0	13026.8	0	0	0	0	55841	7807.78	10489	1101.96	2	0.335252	0	0	0	0	10415	2781.64	638	50.0871	1	0.126588	0	0	2244	564.902	0	0	32	6.32145	0	0	43375	5847.67
518	CARD_101867_TM_#01	CARD	D-Ala-D-Lac_ligase	D-Ala-D-Lac_ligase	D-Ala-D-Lac ligase	protein(s) conferring antibiotic resistance via molecular bypass	glycopeptide antibiotic	3000081.0	3000012	3002978	5	97045	0	18763	808.708	0	2370.38	0	0	0	0	3	3.20654	1	0.891866	4459	6050.65	5546	12982.2	18763	63893.7	229	492.796	6445	4095.52	0	0	0	0	0	0	0	0	10	17.1252	0	0	7	7.20934
519	CARD_101867_TM_#03	CARD	D-Ala-D-Lac_ligase	D-Ala-D-Lac_ligase	D-Ala-D-Lac ligase	protein(s) conferring antibiotic resistance via molecular bypass	glycopeptide antibiotic	3000081.0	3000012	3002978	5	95026	0	18449	791.883	0	2331.87	0	0	0	0	2	2.69884	1	1.0145	3874	6653.72	5379	16026.6	18449	79970.5	213	573.355	5618	4582.3	0	0	0	0	0	0	0	0	2	3.82276	0	0	5	8.73893
520	CARD_101867_TM_#04	CARD	D-Ala-D-Lac_ligase	D-Ala-D-Lac_ligase	D-Ala-D-Lac ligase	protein(s) conferring antibiotic resistance via molecular bypass	glycopeptide antibiotic	3000081.0	3000012	3002978	5	107978	0	21172	899.817	1	2657.3	0	0	0	0	6	8.471	0	0	4722	6855.41	5905	14841.8	21172	77547.6	294	703.417	6730	4649.05	0	0	0	0	0	0	0	0	2	3.21917	0	0	19	20.8983
521	CARD_101867_TM_#05	CARD	D-Ala-D-Lac_ligase	D-Ala-D-Lac_ligase	D-Ala-D-Lac ligase	protein(s) conferring antibiotic resistance via molecular bypass	glycopeptide antibiotic	3000081.0	3000012	3002978	5	96952	0	19469	807.933	0	2405.99	0	0	0	0	7	8.04487	0	0	4355	6367.37	5315	13363.6	19469	72024.1	291	706.046	6087	4166.52	0	0	0	0	0	0	2	14.1795	3	4.82875	0	0	16	17.8531
522	CARD_101867_TM_#06	CARD	D-Ala-D-Lac_ligase	D-Ala-D-Lac_ligase	D-Ala-D-Lac ligase	protein(s) conferring antibiotic resistance via molecular bypass	glycopeptide antibiotic	3000081.0	3000012	3002978	5	118238	0	23497	985.317	0	2931.44	0	0	0	0	3	3.11405	0	0	4787	6455.89	6342	14683.1	23497	78949.1	368	794.3	6872	4341.73	0	0	0	0	0	0	3	19.4287	4	5.88117	0	0	22	22.1741
523	CARD_101867_TM_#14	CARD	D-Ala-D-Lac_ligase	D-Ala-D-Lac_ligase	D-Ala-D-Lac ligase	protein(s) conferring antibiotic resistance via molecular bypass	glycopeptide antibiotic	3000081.0	3000012	3002978	5	116458	0	21536	970.483	10	2741.7	0	0	0	0	8	11.4014	0	0	4674	7907.42	5847	16801	21536	91132.1	243	653.874	7780	6132.53	1	1.27838	0	0	0	0	0	0	31	57.3728	2	3.77759	23	28.9053
524	CARD_102128_TM_#02	CARD	CAT	CAT	chloramphenicol acetyltransferase (CAT)	antibiotic inactivation enzyme	phenicol antibiotic	3000387.0	3000557	3000122	3	60586	0	8507	504.883	0	1434.05	0	0	0	0	34	103.08	11	29.3496	0	0	0	0	0	0	2411	19209.9	1785	4073.16	49	206.255	0	0	182	1353.18	0	0	0	0	162	954.593	12	36.3446
525	CARD_102191_TM_#02	CARD	FONA-1	FONA	FONA-1	antibiotic inactivation enzyme	penam	3000008.0	3000557	3004788	6	434465	0	222410	3620.54	1	20837.6	0	0	0	0	3	4.35504	5939	6096.12	0	0	1	5.56162	0	0	2424	6525.36	4341	3420.85	2	2.42228	0	0	806	2038.56	6934	60225.1	0	0	440	886.155	5	7.15223
526	NCBI_200502_TM_#01	NCBI	vanB	van	vanB	protein(s) conferring antibiotic resistance via molecular bypass	glycopeptide antibiotic	3000081.0	3000012	3000013	6	80412	0	15883	670.1	0	1977.01	0	0	0	0	4	5.45026	0	0	3665	6498.42	4579	13891.1	15883	70486.8	192	535.853	5513	4536.71	0	0	0	0	0	0	0	0	11	24.9969	0	0	10	13.0026
527	RESF_302353_TM_#01	RESF	qacA	qac	qacA	efflux pump complex or subunit conferring antibiotic resistance	fluoroquinolone antibiotic	1.0	3000159	3003046	4	24698	0	10790	205.817	0	1178.17	0	0	0	0	3	3.40906	3	2.56294	15	20.4184	28	67.5532	0	0	8	17.6612	55	37.0212	42	46.6714	0	0	0	0	0	0	11	17.7572	0	0	0	0
528	RESF_302353_TM_#02	RESF	qacA	qac	qacA	efflux pump complex or subunit conferring antibiotic resistance	fluoroquinolone antibiotic	1.0	3000159	3003046	4	22764	0	9109	189.7	0	1015.53	0	0	0	0	13	36.7977	0	0	13	28.4935	45	193.396	4	21.838	2	7.04337	40	46.973	45	80.6333	0	0	0	0	0	0	25	65.3713	2	5.31423	0	0
529	RESF_302353_TM_#04	RESF	qacA	qac	qacA	efflux pump complex or subunit conferring antibiotic resistance	fluoroquinolone antibiotic	1.0	3000159	3003046	4	39659	0	15274	330.492	1	1769.09	0	0	0	0	13	23.3341	0	0	7	12.7756	48	156.086	0	0	2	5.80292	111	111.014	87	128.213	0	0	0	0	0	0	36	78.1873	0	0	0	0
530	CARD_102259_TM_#01	CARD	ArmR	arm	ArmR	protein(s) and two-component regulatory system modulating antibiotic efflux	antibiotic molecule	1000003.0	3000451	3004056	3	13269	0	3973	110.575	0	449.821	0	0	0	0	23	45.9421	307	875.31	0	0	0	0	0	0	8	21.1286	30	58.2627	0	0	0	0	107	633.304	0	0	0	0	0	0	1862	6274.16
531	NCBI_204825_TM_#05	NCBI	AAC(6')-Ii	AAC	AAC(6')-Ii	antibiotic inactivation enzyme	plazomicin, aminoglycoside antibiotic	3003675, 0000016	3000557	3002556	5	47477	0	8345	395.642	16	1018.93	0	0	0	0	528	1082.47	0	0	1290	3101.79	1297	5373.24	5094	30953.8	61	238.893	1177	1335.97	0	0	6	123.285	0	0	0	0	2	5.46109	43	130.341	4	7.43003
532	CARD_100905_TM_#03	CARD	vanSC	van	vanSC	protein(s) conferring antibiotic resistance via molecular bypass	glycopeptide antibiotic	3000081.0	3000012	3002933	6	5654	0	2525	47.1167	0	269.802	0	0	0	0	2	0.488478	4	0.734064	4	1.17029	1	0.503314	0	0	0	0	0	0	1223	283.662	0	0	2525	1092.9	0	0	5	1.72976	0	0	0	0
533	CARD_101990_TM_#01	CARD	mexM	Mex	mexM	efflux pump complex or subunit conferring antibiotic resistance	antibiotic molecule	1000003.0	3000159	3003704	4	559441	0	99434	4662.01	1	13879	0	0	0	0	54937	7675.96	12114	1272.48	0	0	0	0	0	0	10828	2888.74	579	45.6338	0	0	0	0	2226	560.261	0	0	27	5.35154	1	0.20466	47431	6392.2
534	CARD_100787_TM_#04	CARD	FosA3	Fos	FosA3	antibiotic inactivation enzyme	fosfomycin	25.0	3000557	3002872	5	20924	0	8294	174.367	0	951.652	0	0	0	0	1	1.03802	9	7.02345	0	0	0	0	0	0	5235	11017.4	1499	952.58	0	0	0	0	1	1.87368	0	0	0	0	0	0	0	0
535	CARD_100787_TM_#06	CARD	FosA3	Fos	FosA3	antibiotic inactivation enzyme	fosfomycin	25.0	3000557	3002872	5	147715	0	13297	1230.96	13	2507.83	0	0	0	0	1	1.52047	44	40.1669	13297	20963.3	4262	11968.3	0	0	6861	16991	1646	1210.86	5	5.91666	0	0	42	100.271	1	8.21376	30	51.9087	1756	3317.16	84	101.98
536	CARD_101986_TM_#01	CARD	MexK	Mex	MexK	efflux pump complex or subunit conferring antibiotic resistance	antibiotic molecule	1000003.0	3000159	3003693	4	703098	0	109032	5859.15	1	16638.5	0	0	0	0	68239	9543.86	15599	1639.95	0	0	0	0	0	0	13301	3552.54	756	59.3549	0	0	0	0	2889	728.577	0	0	28	5.53767	1	0.199199	54466	7344.55
537	CARD_100764_TM_#01	CARD	MexC	Mex	MexC	efflux pump complex or subunit conferring antibiotic resistance	antibiotic molecule	1000003.0	3000159	3000800	4	369175	0	81538	3076.46	0	10394.7	0	0	0	0	45172	6312.47	10623	1115.86	1	0.168821	1	0.290424	0	0	7530	2011.36	592	46.4519	1	0.131574	0	0	2203	554.915	0	0	24	4.77189	1	0.200473	38357	5169.55
538	NCBI_200099_TM_#01	NCBI	aadA6/aadA10	aad	aadA6/aadA10	antibiotic inactivation enzyme	spectinomycin, streptomycin, aminoglycoside antibiotic	0000039, 0000040, 0000016	3000557	3002622	6	132137	0	33756	1101.14	0	4041.48	0	0	0	0	1	1.52047	197	209.563	0	0	0	0	0	0	11425	31581.6	2723	2262.4	613	941.58	0	0	13770	37129.7	3574	32597.4	0	0	1	2.03597	1	2.26131
539	CARD_101683_TM_#01	CARD	mexY	Mex	mexY	efflux pump complex or subunit conferring antibiotic resistance	antibiotic molecule	1000003.0	3000159	3003033	4	362571	0	71690	3021.43	0	9554.25	0	0	0	0	40040	5596	7268	762.901	1	0.168821	0	0	0	0	7913	2111.72	361	28.3807	1	0.132925	0	0	1270	319.097	0	0	10	1.99388	0	0	29642	3992.82
540	CARD_101522_TM_#01	CARD	MexD	Mex	MexD	efflux pump complex or subunit conferring antibiotic resistance	antibiotic molecule	1000003.0	3000159	3000801	4	574962	0	92482	4791.35	1	13838.3	0	0	0	0	61616	8612.82	13481	1416.67	0	0	0	0	0	0	10153	2711.14	637	49.9984	0	0	0	0	2726	686.89	0	0	22	4.31635	3	0.612128	46597	6282.3
541	CARD_102413_TM_#01	CARD	catB7	CAT	Pseudomonas aeruginosa catB7	antibiotic inactivation enzyme	azidamfenicol, chloramphenicol, thiamphenicol, phenicol antibiotic	3000382, 3000385, 3000456, 3000387	3000557	3002679	4	508700	0	83584	4239.17	2	12318.1	0	0	0	0	51860	11022.3	11848	1890.41	0	0	2	0.86574	1	0.64038	10162	4125.98	677	80.8114	0	0	0	0	1852	707.245	0	0	25	7.58892	5	1.48662	41662	8537.48
542	NCBI_205780_TM_#03	NCBI	OXA-50	OXA	OXA-50	antibiotic inactivation enzyme	ampicillin, cefalotin, carbapenem, cephalosporin, penam	3000637, 3000704, 0000020, 0000032, 3000008	3000557	3001796	6	114774	0	15804	956.45	0	2618.97	0	0	0	0	9673	14435.3	2678	3020.83	1	1.61646	0	0	0	0	2110	6043.8	159	127.402	0	0	0	0	483	1332.96	0	0	4	7.64553	0	0	8293	11744
543	NCBI_205780_TM_#04	NCBI	OXA-50	OXA	OXA-50	antibiotic inactivation enzyme	ampicillin, cefalotin, carbapenem, cephalosporin, penam	3000637, 3000704, 0000020, 0000032, 3000008	3000557	3001796	6	61750	0	8008	514.583	0	1415.66	0	0	0	0	5618	14011.5	1422	2663.01	1	2.58634	0	0	0	0	1131	5476.31	73	99.4886	0	0	0	0	301	1267.97	0	0	7	21.4075	0	0	4780	11325.5
544	NCBI_205780_TM_#05	NCBI	OXA-50	OXA	OXA-50	antibiotic inactivation enzyme	ampicillin, cefalotin, carbapenem, cephalosporin, penam	3000637, 3000704, 0000020, 0000032, 3000008	3000557	3001796	6	73810	0	10714	615.083	0	1716.55	0	0	0	0	6690	10624.9	1778	2176.51	0	0	0	0	0	0	1370	4075.22	116	109.142	0	0	0	0	246	786.273	0	0	5	10.6974	0	0	5031	7699.12
545	NCBI_205780_TM_#06	NCBI	OXA-50	OXA	OXA-50	antibiotic inactivation enzyme	ampicillin, cefalotin, carbapenem, cephalosporin, penam	3000637, 3000704, 0000020, 0000032, 3000008	3000557	3001796	6	98310	0	14024	819.25	0	2280.29	0	0	0	0	8409	12495.8	2204	2493.09	0	0	0	0	0	0	1752	4917.66	143	118.724	0	0	0	0	322	917.925	0	0	10	22.471	0	0	6399	9214.07
546	NCBI_205780_TM_#08	NCBI	OXA-50	OXA	OXA-50	antibiotic inactivation enzyme	ampicillin, cefalotin, carbapenem, cephalosporin, penam	3000637, 3000704, 0000020, 0000032, 3000008	3000557	3001796	6	118553	0	16868	987.942	0	2732.79	0	0	0	0	10221	12589.5	2733	2492.67	0	0	0	0	0	0	2051	4719.74	167	113.029	0	0	0	0	455	1027.15	0	0	17	29.2872	1	1.66776	7875	9170.84
547	NCBI_205780_TM_#09	NCBI	OXA-50	OXA	OXA-50	antibiotic inactivation enzyme	ampicillin, cefalotin, carbapenem, cephalosporin, penam	3000637, 3000704, 0000020, 0000032, 3000008	3000557	3001796	6	219464	0	33341	1828.87	0	5111.07	0	0	0	0	20569	14116.6	4902	2521.73	0	0	0	0	0	0	4000	5260.88	343	132.797	0	0	0	0	1034	1264.36	0	0	10	9.56537	0	0	14973	9941.72
548	CARD_102213_TM_#01	CARD	MuxA	Mux	MuxA	efflux pump complex or subunit conferring antibiotic resistance	antibiotic molecule	1000003.0	3000159	3004073	4	345665	0	66216	2880.54	0	8893.31	0	0	0	0	37078	5178.04	6966	730.801	0	0	0	0	0	0	6492	1732.99	381	29.9351	0	0	1	1.50216	1416	356.276	0	0	17	3.38944	0	0	26190	3529.76
549	CARD_100926_TM_#01	CARD	TEM	TEM	TEM beta-lactamase	antibiotic inactivation enzyme	ampicillin, monobactam, cephalosporin, penam, penem	3000637, 0000004, 0000032, 3000008, 3003706	3000557	3000014	5	500117	0	85757	4167.64	68	9763.96	0	0	0	0	6227	7502.35	8213	7473.62	24705	35698.7	9664	24359.9	0	0	4699	10775.2	17240	11815.5	6636	7928.96	3	36.3366	17613	38639.4	0	0	21	40.8446	756	1339.06	3619	4159.79
550	CARD_100926_TM_#04	CARD	TEM	TEM	TEM beta-lactamase	antibiotic inactivation enzyme	ampicillin, monobactam, cephalosporin, penam, penem	3000637, 0000004, 0000032, 3000008, 3003706	3000557	3000014	5	373083	0	70195	3109.03	49.5	7654.07	0	0	0	0	3985	8800.43	5612	9395.04	15874	41792.1	5914	26268.7	0	0	1493	6380.23	11362	13979.4	5073	10179.6	4	63.0498	12461	48724	0	0	15	51.4006	503	1621.33	2276	4929.29
551	CARD_100926_TM_#05	CARD	TEM	TEM	TEM beta-lactamase	antibiotic inactivation enzyme	ampicillin, monobactam, cephalosporin, penam, penem	3000637, 0000004, 0000032, 3000008, 3003706	3000557	3000014	5	702965	0	128964	5858.04	127.5	14292	0	0	0	0	8284	9875.22	10272	9183.02	31410	44947.8	10538	26270	0	0	2897	6542.29	14591	9945	8412	9997.42	10	117.659	23981	52917.4	1	7.01592	38	63.1522	886	1549.84	4176	4765.14
552	NCBI_205154_TM_#01	NCBI	catI	CAT	catI	antibiotic inactivation enzyme	azidamfenicol, chloramphenicol, thiamphenicol, phenicol antibiotic	3000382, 3000385, 3000456, 3000387	3000557	3002683	4	85859	0	13318	715.492	0	2542.38	0	0	0	0	2	2.63301	34	32.3071	0	0	0	0	0	0	3	7.53671	1349	951.751	0	0	0	0	10783	23867	0	0	27	50.0553	0	0	6	7.61125
553	NCBI_205154_TM_#06	NCBI	catI	CAT	catI	antibiotic inactivation enzyme	azidamfenicol, chloramphenicol, thiamphenicol, phenicol antibiotic	3000382, 3000385, 3000456, 3000387	3000557	3002683	4	108208	0	11374	901.733	0	2460.78	0	0	0	0	3	5.07356	6182	7856.65	0	0	0	0	0	0	2820	9375.28	2032	1995.38	102	159.75	0	0	8994	28003.7	0	0	19	43.3106	0	0	1	1.52971
554	ARGA_401575_TM_#01	ARGA	vanZA	van	vanZA	protein(s) conferring antibiotic resistance via molecular bypass	glycopeptide antibiotic	3000081.0	3000012	3002962	5	28955	0	5740	241.292	0	718.235	0	0	0	0	3	5.81828	0	0	1265	3409.47	1760	8505.31	5740	40617.3	107	732.961	1857	2270.65	0	0	0	0	0	0	0	0	2	5.46109	0	0	3	5.57252
555	ARGA_401575_TM_#03	ARGA	vanZA	van	vanZA	protein(s) conferring antibiotic resistance via molecular bypass	glycopeptide antibiotic	3000081.0	3000012	3002962	5	61412	0	12105	511.767	0	1529.33	0	0	0	0	6	6.73227	0	0	2811	3695.36	3678	8461.8	12105	40076.7	129	281.664	4082	2549.43	1	0.995661	0	0	0	0	0	0	0	0	0	0	14	14.0028
556	CARD_100079_TM_#02	CARD	vanYA	van	vanYA	protein(s) conferring antibiotic resistance via molecular bypass	glycopeptide antibiotic	3000081.0	3000012	3002955	5	31397	0	6204	261.642	0	777.654	0	0	0	0	2	3.32165	0	0	1265	2668.5	1871	6798.65	6204	33539	71	225.819	2096	2038.19	0	0	0	0	0	0	0	0	1	2.35247	0	0	9	14.4028
557	CARD_100079_TM_#03	CARD	vanYA	van	vanYA	protein(s) conferring antibiotic resistance via molecular bypass	glycopeptide antibiotic	3000081.0	3000012	3002955	5	79016	0	14852	658.467	0	1923.09	0	0	0	0	6	6.41309	1	0.819796	3362	4554.99	4373	10177.4	14852	50480.1	208	437.047	5397	3422.68	0	0	0	0	0	0	0	0	4	6.05586	0	0	10	10.2991
558	CARD_100079_TM_#05	CARD	vanYA	van	vanYA	protein(s) conferring antibiotic resistance via molecular bypass	glycopeptide antibiotic	3000081.0	3000012	3002955	5	80051	0	14888	667.092	0	1941.98	0	0	0	0	9	9.34214	0	0	3464	4559.27	4407	9882.26	14888	48408	200	410.924	5486	3379.02	0	0	0	0	0	0	0	0	2	2.9994	0	0	6	6.00118
559	CARD_100079_TM_#06	CARD	vanYA	van	vanYA	protein(s) conferring antibiotic resistance via molecular bypass	glycopeptide antibiotic	3000081.0	3000012	3002955	5	67812	0	13557	565.1	0	1701.07	0	0	0	0	4	6.08189	0	0	2994	6137.02	3706	12995.5	13557	70123.2	162	534.196	4507	4339.91	0	0	0	0	0	0	0	0	3	6.46101	1	2.20803	3	4.39523
560	CARD_100079_TM_#07	CARD	vanYA	van	vanYA	protein(s) conferring antibiotic resistance via molecular bypass	glycopeptide antibiotic	3000081.0	3000012	3002955	5	44708	0	8586	372.567	0	1099.8	0	0	0	0	2	4.59377	0	0	1741	5540.75	2316	12987.9	8586	66542.4	115	535.225	2891	4201.34	0	0	0	0	0	0	0	0	2	8.73774	0	0	9	19.9669
561	CARD_100079_TM_#08	CARD	vanYA	van	vanYA	protein(s) conferring antibiotic resistance via molecular bypass	glycopeptide antibiotic	3000081.0	3000012	3002955	5	85909	0	17068	715.908	0	2145.31	0	0	0	0	8	9.02748	1	0.828162	3490	4859.08	4528	10958.9	17068	59359.7	216	461.958	5617	3623.99	0	0	0	0	0	0	0	0	0	0	0	0	16	17.1716
562	CARD_100079_TM_#09	CARD	vanYA	van	vanYA	protein(s) conferring antibiotic resistance via molecular bypass	glycopeptide antibiotic	3000081.0	3000012	3002955	5	75744	0	17845	631.2	0	2135.05	0	0	0	0	4	4.15206	0	0	802	1031.74	68	165.504	17845	58357.3	231	482.7	5738	3517.79	0	0	0	0	0	0	0	0	2	4.8543	0	0	0	0
563	CARD_100079_TM_#12	CARD	vanYA	van	vanYA	protein(s) conferring antibiotic resistance via molecular bypass	glycopeptide antibiotic	3000081.0	3000012	3002955	5	75531	0	15294	629.425	0	1899.62	0	0	0	0	7	8.21386	0	0	3344	5056.91	4384	11476.8	15294	58951.6	251	591.352	5084	3639.21	0	0	0	0	0	0	0	0	2	3.32414	0	0	5	5.65328
564	CARD_100079_TM_#13	CARD	vanYA	van	vanYA	protein(s) conferring antibiotic resistance via molecular bypass	glycopeptide antibiotic	3000081.0	3000012	3002955	5	76962	0	15318	641.35	0	1914.87	0	0	0	0	10	12.4464	0	0	3082	4217.81	4516	10717.8	15318	52792.8	221	473.182	5105	3259.74	0	0	0	0	0	0	0	0	5	9.24684	0	0	7	7.36273
565	CARD_100765_TM_#01	CARD	OprJ	Opr	OprJ	efflux pump complex or subunit conferring antibiotic resistance	antibiotic molecule	1000003.0	3000159	3000802	4	429315	0	76959	3577.62	0.5	11034.5	0	0	0	0	58426	8172.18	12749	1340.17	1	0.16686	2	0.556858	0	0	10112	2701.03	644	50.6797	0	0	0	0	1793	452.03	0	0	22	4.35179	0	0	39642	5347.07
566	NCBI_205236_TM_#02	NCBI	CAT	CAT	chloramphenicol acetyltransferase (CAT)	antibiotic inactivation enzyme	phenicol antibiotic	3000387.0	3000557	3000122	3	15974	0	7976	133.117	0	758.074	0	0	0	0	1	1.74119	0	0	0	0	12	44.493	0	0	0	0	266	273.846	563	988.488	0	0	0	0	0	0	0	0	0	0	0	0
567	CARD_100931_TM_#02	CARD	ErmA	Erm	ErmA	antibiotic target modifying enzyme	erythromycin, roxithromycin, lincomycin, telithromycin, clarithromycin, clindamycin, tylosin, spiramycin, azithromycin, dirithromycin, pristinamycin IA, quinupristin, pristinamycin IIA, madumycin II, griseoviridin, dalfopristin, pristinamycin IB, virginiamycin S2, vernamycin B-gamma, vernamycin C, patricin A, patricin B, ostreogrycin B3, oleandomycin, macrolide antibiotic, lincosamide antibiotic,…	0000006, 0000027, 0000046, 0000057, 0000065, 0000066, 3000145, 3000156, 3000158, 3000176, 3000583, 3000584, 3000669, 3000672, 3000673, 3000674, 3000675, 3000677, 3000678, 3000679, 3000680, 3000681, 3000682, 3000867, 0000000, 0000017, 0000026	3000519	3000347	6	18368	0	10959	153.067	0	1154.46	0	0	0	0	1	0.963872	0	0	0	0	40	77.0399	0	0	0	0	37	18.6618	0	0	0	0	0	0	0	0	2	2.73055	0	0	0	0
568	NCBI_206298_TM_#01	NCBI	vanSC	van	vanSC	protein(s) conferring antibiotic resistance via molecular bypass	glycopeptide antibiotic	3000081.0	3000012	3002933	6	88	0	62	0.733333	0	5.76826	0	0	0	0	3	4.04826	4	4.05799	0	0	0	0	0	0	0	0	0	0	0	0	0	0	62	162.916	0	0	0	0	0	0	0	0
569	NCBI_206298_TM_#02	NCBI	vanSC	van	vanSC	protein(s) conferring antibiotic resistance via molecular bypass	glycopeptide antibiotic	3000081.0	3000012	3002933	6	206	0	77	1.71667	0	9.04348	0	0	0	0	4	5.0211	7	6.60603	1	1.50368	0	0	0	0	0	0	0	0	0	0	0	0	77	183.997	0	0	0	0	0	0	0	0
570	NCBI_206298_TM_#05	NCBI	vanSC	van	vanSC	protein(s) conferring antibiotic resistance via molecular bypass	glycopeptide antibiotic	3000081.0	3000012	3002933	6	901	0	419	7.50833	0	42.1877	0	0	0	0	2	2.45349	1	0.922271	0	0	0	0	0	0	0	0	0	0	141	161.542	0	0	419	862.042	0	0	0	0	0	0	0	0
571	NCBI_206298_TM_#06	NCBI	vanSC	van	vanSC	protein(s) conferring antibiotic resistance via molecular bypass	glycopeptide antibiotic	3000081.0	3000012	3002933	6	153	0	82	1.275	0	7.92609	0	0	0	0	3	4.20598	2	2.10805	2	3.35888	0	0	0	0	0	0	0	0	0	0	0	0	82	236.179	0	0	0	0	0	0	0	0
572	CARD_102633_TM_#01	CARD	qacE	qac	qacE	efflux pump complex or subunit conferring antibiotic resistance	disinfecting agents and intercalating dyes	3005386.0	3000159	3005009	4	160666	0	22517	1338.88	5	3052.85	0	0	0	0	263	1430.52	499	1957.88	1	1.9301	0	0	0	0	8655	88560.6	6193	18290.8	2479	11414.5	0	0	4971	45230.7	1207	40508.6	217	1732.78	2	12.9335	2831	14632.2
573	CARD_101283_TM_#01	CARD	abeM	abe	abeM	efflux pump complex or subunit conferring antibiotic resistance	ciprofloxacin, acriflavine, norfloxacin, ofloxacin, fluoroquinolone antibiotic, triclosan	0000036, 0000045, 3000662, 3000663, 0000001, 3000870	3000159	3000753	4	356245	0	133185	2968.71	0	15893.3	0	0	0	0	1	0.140932	18	1.90229	0	0	1	0.290424	0	0	0	0	97765	7704.67	0	0	0	0	0	0	0	0	0	0	0	0	1	0.126854
574	RESF_302007_TM_#06	RESF	CTX-M	CTX-M	CTX-M beta-lactamase	antibiotic inactivation enzyme	cephalosporin	32.0	3000557	3000016	5	374716	0	204477	3122.63	0	19046.3	0	0	0	0	1	1.92774	4835	4433.95	0	0	0	0	0	0	1972	4596.77	3579	2479.26	7	7.87871	0	0	653	1491.61	5280	40513.5	1	1.66207	362	650.361	4	4.52263
575	RESF_302007_TM_#09	RESF	CTX-M	CTX-M	CTX-M beta-lactamase	antibiotic inactivation enzyme	cephalosporin	32.0	3000557	3000016	5	248415	0	138054	2070.12	0	12811.4	0	0	0	0	1	2.63301	3070	7317.41	2	7.35696	1	5.42597	0	0	1278	7671.71	1930	3562.12	1	2.52558	0	0	350	1979.6	3346	62754.3	0	0	242	1133.23	0	0
576	RESF_302007_TM_#10	RESF	CTX-M	CTX-M	CTX-M beta-lactamase	antibiotic inactivation enzyme	cephalosporin	32.0	3000557	3000016	5	364394	0	176578	3036.62	1	16617.4	0	0	0	0	4	6.99329	5657	8341.65	1	2.15528	0	0	0	0	2298	8411.74	4167	4658.73	4	6.79191	0	0	848	3098.55	5957	72697.8	3	8.11823	407	1158.4	4	7.07286
577	CARD_102269_TM_#01	CARD	basS	bas	basS	protein(s) and two-component regulatory system modulating antibiotic efflux	antibiotic molecule	1000003.0	3000451	3003583	4	540409	0	104890	4503.41	1	14099.1	0	0	0	0	60609	8475.31	14887	1563.91	4	0.675283	0	0	1	0.420511	11998	3204.4	913	71.8613	0	0	0	0	2777	698.709	0	0	29	5.68337	0	0	50186	6762.74
578	NCBI_205402_TM_#02	NCBI	tet(B)	tet	tet(B)	efflux pump complex or subunit conferring antibiotic resistance	tetracycline	51.0	3000159	3000166	4	89026	0	17723	741.883	0	2875.28	0	0	0	0	317	382.114	4199	3819.85	1	1.40562	0	0	0	0	2	4.33692	17723	12144.1	0	0	0	0	10903	24057.6	0	0	4	11.4846	0	0	0	0
579	NCBI_205402_TM_#05	NCBI	tet(B)	tet	tet(B)	efflux pump complex or subunit conferring antibiotic resistance	tetracycline	51.0	3000159	3000166	4	35540	0	7145	296.167	0	1126.38	0	0	0	0	100	374.685	1756	5292.97	0	0	1	6.95203	0	0	0	0	5914	13070.2	0	0	0	0	4055	28703.2	0	0	4	20.9706	0	0	0	0
580	NCBI_205402_TM_#06	NCBI	tet(B)	tet	tet(B)	efflux pump complex or subunit conferring antibiotic resistance	tetracycline	51.0	3000159	3000166	4	63187	0	13181	526.558	0	2069.4	0	0	0	0	199	316.56	2909	3622.16	0	0	1	3.13331	3	13.6103	0	0	13181	12331.7	0	0	0	0	7943	23799.3	0	0	1	2.15367	0	0	0	0
581	NCBI_205402_TM_#07	NCBI	tet(B)	tet	tet(B)	efflux pump complex or subunit conferring antibiotic resistance	tetracycline	51.0	3000159	3000166	4	25041	0	5540	208.675	0	843.711	0	0	0	0	106	301.844	1257	2779.43	0	0	0	0	0	0	4	24.2357	5540	8757.05	0	0	0	0	3206	16182.2	0	0	0	0	0	0	0	0
582	NCBI_205402_TM_#08	NCBI	tet(B)	tet	tet(B)	efflux pump complex or subunit conferring antibiotic resistance	tetracycline	51.0	3000159	3000166	4	17929	0	3884	149.408	0	596.422	0	0	0	0	36	162.081	739	2339.54	0	0	0	0	0	0	0	0	3884	8449.53	0	0	0	0	2464	16930.9	0	0	2	13.901	0	0	0	0
583	NCBI_205402_TM_#09	NCBI	tet(B)	tet	tet(B)	efflux pump complex or subunit conferring antibiotic resistance	tetracycline	51.0	3000159	3000166	4	73422	0	15158	611.85	0	2397.31	0	0	0	0	262	341.128	3603	3383.4	0	0	0	0	0	0	0	0	15158	10861.1	0	0	0	0	8707	19812.1	0	0	0	0	0	0	0	0
584	NCBI_205402_TM_#10	NCBI	tet(B)	tet	tet(B)	efflux pump complex or subunit conferring antibiotic resistance	tetracycline	51.0	3000159	3000166	4	44652	0	8957	372.1	0	1450.45	0	0	0	0	178	314.983	2044	2778.26	0	0	0	0	0	0	0	0	8957	9269.39	0	0	0	0	5312	17911.9	0	0	0	0	1	2.41184	0	0
585	NCBI_205402_TM_#11	NCBI	tet(B)	tet	tet(B)	efflux pump complex or subunit conferring antibiotic resistance	tetracycline	51.0	3000159	3000166	4	35572	0	7024	296.433	0	1157.85	0	0	0	0	186	446.661	1641	3169.53	0	0	0	0	0	0	5	20.6004	7024	10359.3	0	0	0	0	4503	21131.5	0	0	0	0	0	0	0	0
586	CARD_100601_TM_#01	CARD	mecR1	mec	mecR1	gene modulating beta-lactam resistance	antibiotic molecule	1000003.0	3000100	3000215	3	136129	0	76063	1134.41	0	7627.44	0	0	0	0	33	4.64075	10	1.05911	87	14.5651	97	28.1261	2	0.841021	0	0	55	4.34005	37	5.0017	0	0	0	0	0	0	115	22.8755	0	0	2	0.263704
587	CARD_101980_TM_#01	CARD	OpmH	Opm	OpmH	efflux pump complex or subunit conferring antibiotic resistance	antibiotic molecule	1000003.0	3000159	3003682	4	548787	0	117309	4573.23	0	14709.7	0	0	0	0	57728	8069.19	18340	1927.56	0	0	1	0.290424	0	0	11073	2956.31	1100	86.5397	0	0	0	0	3304	833.413	0	0	45	8.92092	0	0	55299	7456.68
588	CARD_100824_TM_#01	CARD	smeE	sme	smeE	efflux pump complex or subunit conferring antibiotic resistance	antibiotic molecule	1000003.0	3000159	3003056	4	19029	0	18799	158.575	0	1715.96	0	0	0	0	1	0.140932	0	0	0	0	0	0	0	0	0	0	0	0	0	0	64	96.0222	0	0	0	0	0	0	0	0	0	0
589	ARGA_401403_TM_#04	ARGA	SHV-52	SHV	SHV-52	antibiotic inactivation enzyme	carbapenem, cephalosporin, penam	0000020, 0000032, 3000008	3000557	3001109	7	189865	0	23311	1582.21	50	3432.29	0	0	0	0	14	19.3546	42	38.2509	13709	19875	4856	12389.7	0	0	1398	3233.91	84	59.6951	5986	7179.6	0	0	216	499.244	1814	13685.9	39	70.3368	1853	3258	79	90.5879
590	ARGA_401403_TM_#10	ARGA	SHV-52	SHV	SHV-52	antibiotic inactivation enzyme	carbapenem, cephalosporin, penam	0000020, 0000032, 3000008	3000557	3001109	7	278332	0	32612	2319.43	77	5008.09	0	0	0	0	36	39.8542	49	37.9277	22065	29221.1	8442	19668.4	0	0	2112	4385.52	158	101.996	8648	9591.73	0	0	311	679.442	2747	19009	48	71.32	2337	3738.95	87	97.1359
591	CARD_101985_TM_#01	CARD	MexJ	Mex	MexJ	efflux pump complex or subunit conferring antibiotic resistance	antibiotic molecule	1000003.0	3000159	3003692	4	482406	0	100906	4020.05	0	13075	0	0	0	0	59432	8313.2	12934	1359.42	2	0.337642	0	0	0	0	11659	3114.63	764	60.2914	1	0.134479	0	0	2646	666.274	0	0	37	7.31381	1	0.20466	43189	5824.46
592	CARD_101456_TM_#01	CARD	smeR	sme	smeR	protein(s) and two-component regulatory system modulating antibiotic efflux	antibiotic molecule	1000003.0	3000451	3003066	4	8373	0	7751	69.775	0	707.166	0	0	0	0	1	0.18113	30	4.02894	2	0.430339	0	0	0	0	0	0	8	0.809881	14	2.40159	74	151.521	5	1.72181	0	0	9	2.28351	14	3.64155	4	0.686604
593	CARD_101982_TM_#01	CARD	mexQ	Mex	mexQ	efflux pump complex or subunit conferring antibiotic resistance	antibiotic molecule	1000003.0	3000159	3003699	4	577966	0	98899	4816.38	1	14277.7	0	0	0	0	63735	8907.72	13643	1433.14	0	0	1	0.273971	0	0	11922	3181.38	695	54.5692	1	0.135181	0	0	2495	628.988	0	0	28	5.56134	0	0	47405	6389.44
594	CARD_102582_TM_#01	CARD	mphE	mph	mphE	antibiotic inactivation enzyme	macrolide antibiotic	0.0	3000557	3003741	5	368825	0	87146	3073.54	0	11453.3	0	0	0	0	1	0.152909	21704	2610.65	0	0	2	0.661615	0	0	3	0.888077	64584	5816.81	0	0	0	0	1	0.29084	23814	23795.2	299	67.8081	0	0	1	0.147756
595	CARD_102669_TM_#01	CARD	LpsB	Lps	LpsB	protein modulating permeability to antibiotic	peptide antibiotic	3000053.0	3000270	3005051	4	247415	0	90830	2061.79	0	10962.1	0	0	0	0	1	0.138402	19	1.94381	0	0	2	0.580848	0	0	0	0	68380	5387.95	0	0	0	0	0	0	0	0	0	0	1	0.202023	3	0.403767
596	CARD_102294_TM_#01	CARD	PmpM	Pmp	PmpM	efflux pump complex or subunit conferring antibiotic resistance	neomycin, fluoroquinolone antibiotic, benzalkonium chloride	0000005, 0000001, 3003823	3000159	3004077	4	503787	0	89406	4198.23	0	12585.7	0	0	0	0	54280	7583.79	10749	1129.44	0	0	0	0	0	0	9709	2590.82	620	48.7971	0	0	0	0	2127	535.145	0	0	28	5.53391	0	0	40082	5400.56
597	RESF_303114_TM_#03	RESF	dfrA12	dfr	dfrA12	antibiotic target replacement protein	trimethoprim, diaminopyrimidine antibiotic	3000188, 3000171	3000381	3002858	5	115084	0	36026	959.033	0	3987.73	0	0	0	0	2	2.19881	0	0	0	0	0	0	0	0	8319	17420.7	1574	970.383	726	774.364	0	0	14868	30137.1	3810	26061.1	0	0	2	3.0148	0	0
598	RESF_303114_TM_#07	RESF	dfrA12	dfr	dfrA12	antibiotic target replacement protein	trimethoprim, diaminopyrimidine antibiotic	3000188, 3000171	3000381	3002858	5	93064	0	26423	775.533	0	3079.81	0	0	0	0	1	1.25527	0	0	0	0	0	0	0	0	6633	17154.2	1305	1015.81	544	719.176	0	0	12923	31553	3571	29660.2	0	0	1	1.82291	2	2.65427
599	NCBI_200237_TM_#01	NCBI	dfrA1	dfr	dfrA1	antibiotic target replacement protein	trimethoprim, diaminopyrimidine antibiotic	3000188, 3000171	3000381	3002854	5	43716	0	6232	364.3	0	963.421	0	0	0	0	113	388.282	961	2170.93	0	0	1	7.94517	0	0	3047	19209.5	3373	5830.91	45	130.254	0	0	153	811.356	0	0	0	0	116	506.065	2570	8149.33
600	NCBI_200237_TM_#03	NCBI	dfrA1	dfr	dfrA1	antibiotic target replacement protein	trimethoprim, diaminopyrimidine antibiotic	3000188, 3000171	3000381	3002854	5	44020	0	9882	366.833	0	1455.86	0	0	0	0	375	513.949	11	10.7561	0	0	0	0	0	0	7033	18655.2	1094	850.319	134	191.826	0	0	0	0	0	0	0	0	0	0	5439	7257.4
601	NCBI_200237_TM_#04	NCBI	dfrA1	dfr	dfrA1	antibiotic target replacement protein	trimethoprim, diaminopyrimidine antibiotic	3000188, 3000171	3000381	3002854	5	39938	0	6717	332.817	0	1259.94	0	0	0	0	370	373.44	4	2.95127	0	0	0	0	0	0	6520	12754	1091	629.241	134	132.573	0	0	0	0	0	0	0	0	0	0	5857	5795.67
602	CARD_102225_TM_#01	CARD	CpxR	cpx	Pseudomonas aeruginosa CpxR	protein(s) and two-component regulatory system modulating antibiotic efflux	antibiotic molecule	1000003.0	3000451	3004054	5	364082	0	69422	3034.02	0	9572.15	0	0	0	0	43509	8588.48	8762	1298.59	0	0	0	0	0	0	7891	2973.92	587	65.3618	9	1.71839	0	0	1633	578.504	0	0	34	9.44859	1	0.289778	36914	7026.82
603	CARD_101373_TM_#01	CARD	catB6	CAT	Pseudomonas aeruginosa catB6	antibiotic inactivation enzyme	azidamfenicol, chloramphenicol, thiamphenicol, phenicol antibiotic	3000382, 3000385, 3000456, 3000387	3000557	3002678	4	121064	0	19810	1008.87	0	2960.14	0	0	0	0	125	25.6227	49	7.68392	0	0	1	0.446717	0	0	4939	2025.07	4057	489.596	35	7.22741	0	0	405	156.302	0	0	0	0	309	96.1112	94	18.721
604	CARD_101989_TM_#01	CARD	opmE	Opm	opmE	efflux pump complex or subunit conferring antibiotic resistance	antibiotic molecule	1000003.0	3000159	3003700	4	436983	0	92535	3641.53	0	11999.9	0	0	0	0	55678	7786.65	12986	1365.64	0	0	2	0.567958	0	0	11099	2965.84	733	57.6623	0	0	1	1.49436	2378	599.681	0	0	55	10.8285	0	0	38851	5239.68
605	NCBI_203958_TM_#01	NCBI	SHV	SHV	SHV beta-lactamase	antibiotic inactivation enzyme	carbapenem, cephalosporin, penam	0000020, 0000032, 3000008	3000557	3000015	6	172407	0	21504	1436.72	29.5	3094.52	0	0	0	0	17	32.2262	30	45.8287	12206	24894	4563	16391.5	0	0	1330	4272.62	101	100.366	6064	10059.3	0	0	147	433.274	2028	20945.1	29	66.0497	1764	4338.77	98	153.193
606	NCBI_203958_TM_#02	NCBI	SHV	SHV	SHV beta-lactamase	antibiotic inactivation enzyme	carbapenem, cephalosporin, penam	0000020, 0000032, 3000008	3000557	3000015	6	169177	0	19811	1409.81	32	3040.93	0	0	0	0	16	37.7505	23	29.8489	12768	28542.1	4883	19135.4	0	0	1175	3958.2	79	80.0893	4998	9138.86	0	0	179	624.931	1666	19750.3	26	67.4188	1508	4106.01	72	179.13
607	NCBI_203958_TM_#03	NCBI	SHV	SHV	SHV beta-lactamase	antibiotic inactivation enzyme	carbapenem, cephalosporin, penam	0000020, 0000032, 3000008	3000557	3000015	6	102828	0	12383	856.9	14	1866.89	0	0	0	0	5	12.2675	29	61.1235	7928	27371.6	3042	19063.5	0	0	826	4564.39	49	74.1694	3201	9333.6	0	0	117	528.25	1101	20810	20	78.8156	960	3917.18	45	129.854
608	NCBI_203958_TM_#04	NCBI	SHV	SHV	SHV beta-lactamase	antibiotic inactivation enzyme	carbapenem, cephalosporin, penam	0000020, 0000032, 3000008	3000557	3000015	6	417991	0	50008	3483.26	89.5	7670.62	0	0	0	0	42	32.3463	101	53.6654	33961	29971.3	13314	19912.7	0	0	3049	4306.75	241	99.6028	13817	9519.19	0	0	537	694.291	3963	18238.5	71	74.659	3616	3872.77	124	90.5455
609	NCBI_204876_TM_#08	NCBI	AAC(6')-Im	AAC	AAC(6')-Im	antibiotic inactivation enzyme	dibekacin, amikacin, netilmicin, kanamycin A, tobramycin, aminoglycoside antibiotic	0000007, 0000013, 0000038, 0000049, 0000052, 0000016	3000557	3004629	5	6952	0	1921	57.9333	0	263.492	0	0	0	0	1	1.40199	0	0	0	0	0	0	0	0	0	0	3	2.42384	2	4.22648	0	0	0	0	0	0	645	1401.76	0	0	1921	2782.22
610	CARD_101383_TM_#01	CARD	adeI	ade	adeI	efflux pump complex or subunit conferring antibiotic resistance	antibiotic molecule	1000003.0	3000159	3000780	4	320153	0	121377	2667.94	0	14460.1	0	0	0	0	3	0.415989	3	0.313102	0	0	0	0	0	0	0	0	89612	7062.37	1	0.135181	0	0	0	0	0	0	0	0	0	0	5	0.678985
611	CARD_101992_TM_#01	CARD	MexL	Mex	MexL	protein(s) and two-component regulatory system modulating antibiotic efflux	antibiotic molecule	1000003.0	3000451	3003710	3	502399	0	82771	4186.66	0.5	12124.5	0	0	0	0	46824	9952.79	11222	1792.09	0	0	0	0	0	0	9505	3858.78	689	82.2539	0	0	0	0	2156	823.925	0	0	17	5.16111	0	0	38447	7884.76
612	NCBI_200618_TM_#01	NCBI	vanYA	van	vanYA	protein(s) conferring antibiotic resistance via molecular bypass	glycopeptide antibiotic	3000081.0	3000012	3002955	5	80488	0	16242	670.733	0	2018.99	0	0	0	0	6	0.865938	0	0	3544	606.736	4490	1322.94	16242	6924.12	175	47.7538	5440	438.141	0	0	0	0	0	0	0	0	2	0.408852	1	0.209585	12	1.64421
613	NCBI_205332_TM_#01	NCBI	flo	flo	flo	efflux pump complex or subunit conferring antibiotic resistance	chloramphenicol, florfenicol	3000385, 3000461	3000159	3003963	4	184459	0	107292	1537.16	0	10185.6	0	0	0	0	1	0.700997	107292	54229.8	0	0	0	0	0	0	8872	11495.1	21959	8349.74	0	0	3	19.584	0	0	0	0	0	0	0	0	1	0.675457
614	NCBI_205332_TM_#02	NCBI	flo	flo	flo	efflux pump complex or subunit conferring antibiotic resistance	chloramphenicol, florfenicol	3000385, 3000461	3000159	3003963	4	133742	0	75085	1114.52	0	7148.72	0	0	0	0	2	3.12909	75085	74326.7	0	0	0	0	0	0	6325	15633.5	16321	12091.2	0	0	5	79.6335	1	2.37638	0	0	0	0	1	1.76146	0	0
615	CARD_100305_TM_#01	CARD	OprN	Opr	OprN	efflux pump complex or subunit conferring antibiotic resistance	antibiotic molecule	1000003.0	3000159	3000805	4	506039	0	96665	4216.99	1	13096.8	0	0	0	0	53162	7437.75	10659	1120.46	0	0	0	0	0	0	9204	2458.88	513	40.332	1	0.133096	0	0	2140	539.238	0	0	21	4.19129	0	0	45650	6157.91
616	RESF_302647_TM_#02	RESF	optrA	optr	optrA	antibiotic target protection protein	macrolide antibiotic, lincosamide antibiotic, streptogramin antibiotic, tetracycline antibiotic, oxazolidinone antibiotic, phenicol antibiotic, pleuromutilin antibiotic	0000000, 0000017, 0000026, 3000050, 3000079, 3000387, 3000670	3000185	3003746	4	8146	0	2212	67.8833	0	315.44	0	0	0	0	3	4.76266	17	20.29	1200	2513.93	1298	4626.33	0	0	0	0	0	0	0	0	0	0	12	34.8816	0	0	0	0	7	16.4026	0	0
617	CARD_102642_TM_#01	CARD	cfr(D)	cfr	cfr(D)	antibiotic target modifying enzyme	antibiotic molecule	1000003.0	3000519	3005021	8	157878	0	32284	1315.65	0	5726.36	0	0	0	0	26	3.66076	0	0	22579	3788.49	28475	8215.42	0	0	41	10.9925	1	0.079379	0	0	0	0	0	0	0	0	4	0.798488	0	0	3	0.401295
618	CARD_100321_TM_#01	CARD	OXA-31	OXA	OXA-31	antibiotic inactivation enzyme	carbapenem, cephalosporin, penam	0000020, 0000032, 3000008	3000557	3001425	6	152859	0	21663	1273.83	0	3713.24	0	0	0	0	2	4.54161	16	16.353	0	0	2	5.56162	0	0	5354	14726.9	5169	4192.14	0	0	0	0	384	1044.22	0	0	0	0	398	807.459	1	1.30026
619	CARD_100321_TM_#07	CARD	OXA-31	OXA	OXA-31	antibiotic inactivation enzyme	carbapenem, cephalosporin, penam	0000020, 0000032, 3000008	3000557	3001425	6	222106	0	30090	1850.88	0	5324.95	0	0	0	0	2	1.62419	58	35.3841	0	0	0	0	0	0	8332	12841.7	7194	3248.6	6	4.77917	0	0	574	833.975	0	0	1	1.17623	556	654.025	8	5.47232
620	CARD_100321_TM_#09	CARD	OXA-31	OXA	OXA-31	antibiotic inactivation enzyme	carbapenem, cephalosporin, penam	0000020, 0000032, 3000008	3000557	3001425	6	88169	0	12176	734.742	0	2107.36	0	0	0	0	2	4.31814	27	46.5733	1	2.6941	0	0	0	0	3485	16772.8	3113	4331.07	4	8.51401	0	0	282	1501.2	0	0	0	0	191	647.966	9	18.7237
621	CARD_100940_TM_#01	CARD	MexG	Mex	MexG	efflux pump complex or subunit conferring antibiotic resistance	antibiotic molecule	1000003.0	3000159	3000806	4	295335	0	47709	2461.12	0	7057.54	0	0	0	0	30453	10401.1	7045	1808.78	0	0	0	0	0	0	6161	4028.9	379	72.8247	2	0.668056	1	3.67622	1352	830.047	0	0	24	11.663	1	0.505709	21817	7202.15
622	CARD_102678_TM_#01	CARD	cprR	cpr	cprR	protein(s) and two-component regulatory system modulating antibiotic efflux	antibiotic molecule	1000003.0	3000451	3005063	4	344208	0	71290	2868.4	0	9257.61	0	0	0	0	40598	8097.75	8121	1216.36	0	0	0	0	0	0	7687	2928.86	502	56.4198	0	0	0	0	1692	607.646	0	0	22	6.20865	0	0	32550	6261.71
623	RESF_300187_TM_#01	RESF	ANT(4')-Ib	ANT	ANT(4')-Ib	antibiotic inactivation enzyme	neomycin, ribostamycin, kanamycin A, tobramycin, isepamicin, G418, gentamicin B, paromomycin, lividomycin A, lividomycin B, aminoglycoside antibiotic	0000005, 0000021, 0000049, 0000052, 3000652, 3000653, 3000655, 3000657, 3000700, 3000701, 0000016	3000557	3003905	5	3255	0	1188	27.125	0	124.02	0	0	0	0	23	88.6762	0	0	3	10.6332	0	0	4	45.6192	0	0	7	12.5952	0	0	0	0	0	0	0	0	20	94.2474	0	0	0	0
624	RESF_303128_TM_#03	RESF	dfrA13	dfr	dfrA13	antibiotic target replacement protein	trimethoprim, diaminopyrimidine antibiotic	3000188, 3000171	3000381	3003012	5	106013	0	32950	883.442	0	3661.76	0	0	0	0	1	1.13635	0	0	0	0	0	0	0	0	7693	17791.5	1473	1010.58	670	795.474	0	0	13641	30480.9	3573	26816	0	0	2	3.30042	0	0
625	RESF_303128_TM_#08	RESF	dfrA13	dfr	dfrA13	antibiotic target replacement protein	trimethoprim, diaminopyrimidine antibiotic	3000188, 3000171	3000381	3003012	5	22149	0	7886	184.575	0	825.783	0	0	0	0	1	1.38402	0	0	1	2.11995	0	0	0	0	1249	3202.75	233	178.836	204	254.747	0	0	2388	5958.15	524	4529.49	0	0	0	0	0	0
626	CARD_102312_TM_#01	CARD	soxR	soxR	Pseudomonas aeruginosa soxR	antibiotic resistant gene variant or mutant	antibiotic molecule	1000003.0	31	3004107	5	248	0	51	2.06667	0	7.42213	0	0	0	0	9	2.71392	16	3.73674	0	0	0	0	0	0	2	1.10458	0	0	0	0	0	0	0	0	0	0	0	0	0	0	14	4.27163
627	RESF_300112_TM_#02	RESF	AAC(3)-IIa	AAC	AAC(3)-IIa	antibiotic inactivation enzyme	gentamicin C, tobramycin, gentamicin B, plazomicin, aminoglycoside antibiotic	0000014, 0000052, 3000655, 3003675, 0000016	3000557	3002533	5	36319	0	9484	302.658	0	1163.06	0	0	0	0	1	3.85549	8	20.7596	0	0	0	0	0	0	0	0	1442	2989.44	8	48.7288	0	0	4354	29944	0	0	0	0	155	854.98	3	9.75192
628	RESF_300112_TM_#07	RESF	AAC(3)-IIa	AAC	AAC(3)-IIa	antibiotic inactivation enzyme	gentamicin C, tobramycin, gentamicin B, plazomicin, aminoglycoside antibiotic	0000014, 0000052, 3000655, 3003675, 0000016	3000557	3002533	5	129305	0	34966	1077.54	0	4201.63	0	0	0	0	2	2.72479	34	28.3984	0	0	0	0	0	0	0	0	6289	3870.89	4	3.98264	0	0	15137	30328.8	0	0	2	2.94059	558	888.129	4	4.00079
629	NCBI_205815_TM_#01	NCBI	mexX	Mex	mexX	efflux pump complex or subunit conferring antibiotic resistance	antibiotic molecule	1000003.0	3000159	3003034	4	127083	0	26222	1059.03	0	3617.73	0	0	0	0	15771	9710.7	3208	1487.85	0	0	0	0	0	0	2720	3203.79	139	48.9193	0	0	0	0	591	645.954	0	0	15	12.7578	0	0	12604	7487.55
630	NCBI_205815_TM_#02	NCBI	mexX	Mex	mexX	efflux pump complex or subunit conferring antibiotic resistance	antibiotic molecule	1000003.0	3000159	3003034	4	80833	0	18654	673.608	0	2430.77	0	0	0	0	10663	7223.19	1907	960.851	0	0	1	1.07993	0	0	1934	2494.52	82	31.5326	0	0	0	0	375	457.39	0	0	6	5.53201	0	0	8160	5337.86
631	NCBI_205815_TM_#04	NCBI	mexX	Mex	mexX	efflux pump complex or subunit conferring antibiotic resistance	antibiotic molecule	1000003.0	3000159	3003034	4	85503	0	17562	712.525	0	2379.23	0	0	0	0	9783	6767.31	1913	994.611	1	0.856402	2	2.94655	0	0	1703	2256.2	101	39.134	0	0	0	0	358	443.992	0	0	2	2.02531	0	0	9715	6458.49
632	RESF_302601_TM_#09	RESF	EreA	Ere	EreA	antibiotic inactivation enzyme	erythromycin, roxithromycin, clarithromycin, macrolide antibiotic	0000006, 0000027, 0000065, 0000000	3000557	3000361	5	23634	0	10649	196.95	0	1134.58	0	0	0	0	1	1.17341	0	0	0	0	0	0	0	0	5204	12455.6	1632	1148.94	0	0	0	0	0	0	0	0	0	0	0	0	0	0
633	CARD_100139_TM_#01	CARD	mgrA	mgr	mgrA	protein(s) and two-component regulatory system modulating antibiotic efflux	antibiotic molecule	1000003.0	3000451	3000815	3	17898	0	11786	149.15	0	1110.32	0	0	0	0	8	2.81312	1	0.260964	2	0.842454	18	13.0319	0	0	0	0	2	0.396119	2	0.674584	0	0	0	0	0	0	1	0.49808	0	0	0	0
634	CARD_102417_TM_#01	CARD	CrpP	CRP	CrpP	antibiotic inactivation enzyme	ciprofloxacin, fluoroquinolone antibiotic	0000036, 0000001	3000557	3004468	4	49262	0	8156	410.517	0	1543.38	0	0	0	0	7902	13158.7	1167	1469.7	0	0	0	0	0	0	20	69.7069	54	50.5562	0	0	0	0	406	1156.88	0	0	13	31.2776	0	0	7668	12395
635	CARD_102078_TM_#01	CARD	tetU	tet	tetU	efflux pump complex or subunit conferring antibiotic resistance	tetracycline	51.0	3000159	3004650	4	143899	0	75300	1199.16	0	8322.07	0	0	0	0	2	1.02876	0	0	1	0.552636	1	1.22909	0	0	0	0	1	0.332264	0	0	0	0	0	0	0	0	0	0	0	0	1	0.574699
636	CARD_101453_TM_#03	CARD	vanRC	van	vanRC	protein(s) conferring antibiotic resistance via molecular bypass	glycopeptide antibiotic	3000081.0	3000012	3002922	6	1305	0	599	10.875	0	62.053	0	0	0	0	4	5.33104	5	4.14081	4	5.27823	0	0	0	0	0	0	0	0	268	312.536	0	0	599	1470.16	0	0	0	0	0	0	0	0
637	CARD_101453_TM_#04	CARD	vanRC	van	vanRC	protein(s) conferring antibiotic resistance via molecular bypass	glycopeptide antibiotic	3000081.0	3000012	3002922	6	916	0	371	7.63333	0	39.8187	0	0	0	0	7	16.1607	0	0	1	3.49505	0	0	0	0	0	0	0	0	207	475.254	0	0	371	1559.51	0	0	0	0	0	0	0	0
638	CARD_101453_TM_#08	CARD	vanRC	van	vanRC	protein(s) conferring antibiotic resistance via molecular bypass	glycopeptide antibiotic	3000081.0	3000012	3002922	6	802	0	367	6.68333	0	38.8152	0	0	0	0	8	9.38727	2	1.76434	0	0	0	0	0	0	0	0	0	0	182	216.096	0	0	367	842.56	0	0	1	1.66207	0	0	0	0
639	NCBI_203898_TM_#02	NCBI	VIM-37	VIM	VIM-37	antibiotic inactivation enzyme	carbapenem, cephalosporin, cephamycin, penam	0000020, 0000032, 0000044, 3000008, 3003706	3000557	3002307	7	18316	0	8529	152.633	0	1053.99	0	0	0	0	1	1.16079	0	0	0	0	0	0	0	0	0	0	0	0	0	0	0	0	0	0	0	0	0	0	0	0	8529	9942.81
640	NCBI_203898_TM_#11	NCBI	VIM-37	VIM	VIM-37	antibiotic inactivation enzyme	carbapenem, cephalosporin, cephamycin, penam	0000020, 0000032, 0000044, 3000008, 3003706	3000557	3002307	7	25583	0	11889	213.192	0	1470.87	0	0	0	0	1	1.96279	0	0	0	0	0	0	0	0	0	0	0	0	0	0	0	0	0	0	0	0	0	0	0	0	11889	12890.7
641	CARD_101086_TM_#02	CARD	CTX-M	CTX-M	CTX-M beta-lactamase	antibiotic inactivation enzyme	cephalosporin	32.0	3000557	3000016	5	343297	0	174936	2860.81	0	16395.9	0	0	0	0	1	1.21296	5130	5064.21	0	0	0	0	0	0	1874	4705.89	3719	2742.61	3	3.49041	0	0	653	1596.72	5531	44597.5	0	0	332	602.461	0	0
642	CARD_101221_TM_#01	CARD	FosA	Fos	FosA	antibiotic inactivation enzyme	fosfomycin	25.0	3000557	3000149	5	172767	0	37998	1439.72	0	4775.3	0	0	0	0	20598	8035.29	4305	1260.25	0	0	0	0	0	0	3781	2820.43	268	58.8319	0	0	0	0	823	578.14	0	0	14	7.4838	0	0	15881	5968.97
643	NCBI_204689_TM_#04	NCBI	tet(38)	tet	tet(38)	efflux pump complex or subunit conferring antibiotic resistance	tetracycline	51.0	3000159	3000565	4	1915	0	1567	15.9583	0	145.559	0	0	0	0	1	4.15206	0	0	0	0	0	0	0	0	0	0	0	0	0	0	0	0	0	0	0	0	0	0	0	0	0	0
644	CARD_102272_TM_#01	CARD	OprM	Opr	OprM	efflux pump complex or subunit conferring antibiotic resistance	antibiotic molecule	1000003.0	3000159	3000379	4	431984	0	92144	3599.87	1	11920.7	0	0	0	0	54835	7666.44	13154	1381.82	0	0	0	0	0	0	10418	2780.18	823	64.7745	0	0	0	0	2555	643.746	1	0.87928	33	6.54367	0	0	41426	5583.76
645	CARD_100505_TM_#01	CARD	adeH	ade	adeH	efflux pump complex or subunit conferring antibiotic resistance	antibiotic molecule	1000003.0	3000159	3000779	4	286902	0	112811	2390.85	0	13090.9	0	0	0	0	2	0.275568	1	0.105953	1	0.168821	11	3.1535	0	0	0	0	78020	6146.33	0	0	0	0	0	0	0	0	0	0	0	0	0	0
646	CARD_100138_TM_#01	CARD	adeF	ade	adeF	efflux pump complex or subunit conferring antibiotic resistance	antibiotic molecule	1000003.0	3000159	3000777	4	283633	0	110927	2363.61	0	12865.8	0	0	0	0	1	0.140932	20	2.06399	0	0	0	0	0	0	0	0	75857	5977.26	0	0	0	0	0	0	0	0	0	0	0	0	2	0.271594
647	NCBI_200375_TM_#03	NCBI	msrA	msr	msrA	antibiotic target protection protein	erythromycin, quinupristin	0000006, 3000584	3000185	3000251	5	9052	0	4047	75.4333	0	436.49	0	0	0	0	9	65.049	0	0	0	0	4	53.5564	0	0	0	0	0	0	0	0	0	0	0	0	0	0	0	0	0	0	0	0
648	NCBI_200375_TM_#05	NCBI	msrA	msr	msrA	antibiotic target protection protein	erythromycin, quinupristin	0000006, 3000584	3000185	3000251	5	20127	0	9424	167.725	0	1013.42	0	0	0	0	3	7.53165	0	0	0	0	17	80.1908	0	0	0	0	2	1.73727	13	29.0693	0	0	0	0	0	0	0	0	0	0	0	0
649	CARD_102470_TM_#01	CARD	OXA-232	OXA	OXA-232	antibiotic inactivation enzyme	carbapenem, cephalosporin, penam	0000020, 0000032, 3000008	3000557	3001778	6	149790	0	128063	1248.25	0	11722.1	0	0	0	0	3	3.91254	6213	6268.2	0	0	0	0	0	0	622	1621.34	0	0	1	1.20405	0	0	0	0	1557	12790.3	0	0	0	0	0	0
650	NCBI_205359_TM_#01	NCBI	tet(L)	tet	tet(L)	efflux pump complex or subunit conferring antibiotic resistance	tetracycline	51.0	3000159	3000179	4	17996	0	4698	149.967	0	661.356	0	0	0	0	1	1.17341	917	866.228	0	0	74	187.024	0	0	0	0	88	58.6803	21	24.377	10	143.739	0	0	0	0	0	0	0	0	0	0
651	NCBI_205359_TM_#03	NCBI	tet(L)	tet	tet(L)	efflux pump complex or subunit conferring antibiotic resistance	tetracycline	51.0	3000159	3000179	4	49374	0	6003	411.45	6	1053.27	0	0	0	0	1	1.09044	1085	876.493	0	0	82	180.808	6003	19186.6	54	112.587	137	80.3202	16	16.1619	20	227.607	0	0	0	0	2502	3788.91	65	107.173	0	0
652	NCBI_205359_TM_#04	NCBI	tet(L)	tet	tet(L)	efflux pump complex or subunit conferring antibiotic resistance	tetracycline	51.0	3000159	3000179	4	51165	0	6270	426.375	8.5	1085.74	0	0	0	0	1	1.56455	1282	1544.99	0	0	85	274.741	6074	29071.4	59	166.516	121	101.848	25	52.9869	18	290.97	0	0	0	0	2686	6019.07	68	148.076	1	1.40568
653	NCBI_205359_TM_#09	NCBI	tet(L)	tet	tet(L)	efflux pump complex or subunit conferring antibiotic resistance	tetracycline	51.0	3000159	3000179	4	59397	0	7818	494.975	5	1307.63	0	0	0	0	1	1.17341	1292	1182.61	0	0	133	354.496	6938	25849.5	70	160.681	102	73.8847	20	23.9898	39	523.561	0	0	0	0	2970	5239.7	73	131.162	1	1.13066
654	CARD_100452_TM_#01	CARD	MexA	Mex	MexA	efflux pump complex or subunit conferring antibiotic resistance	antibiotic molecule	1000003.0	3000159	3000377	4	665270	0	106624	5543.92	1	15915.5	0	0	0	0	70793	9896.2	17445	1832.27	1	0.168601	4	1.11232	0	0	13860	3699.74	951	74.8554	0	0	0	0	3709	934.312	1	0.87928	47	9.33588	1	0.199453	53884	7263.61
655	CARD_102237_TM_#01	CARD	OpmB	Opm	OpmB	efflux pump complex or subunit conferring antibiotic resistance	antibiotic molecule	1000003.0	3000159	3004072	4	371496	0	65671	3095.8	0	9591.2	0	0	0	0	49811	6966.01	9505	999.061	0	0	0	0	0	0	9583	2559.99	505	39.7521	0	0	0	0	2205	555.329	0	0	19	3.78359	0	0	37895	5110.17
656	CARD_101300_TM_#01	CARD	ANT(9)-Ia	ANT	ANT(9)-Ia	antibiotic inactivation enzyme	spectinomycin, aminoglycoside antibiotic	0000039, 0000016	3000557	3002630	5	110539	0	63959	921.158	0	6774.8	0	0	0	0	2	0.334222	1	0.125634	0	0	237	81.1195	0	0	16	5.07309	283	26.4638	0	0	0	0	1	0.301645	0	0	11	2.60374	57	13.6976	3	0.476236
657	NCBI_200534_TM_#03	NCBI	vanHA	van	vanHA	protein(s) conferring antibiotic resistance via molecular bypass	glycopeptide antibiotic	3000081.0	3000012	3002942	5	77284	0	16391	644.033	0	2024	0	0	0	0	6	12.4562	0	0	3823	5296.26	4692	11131.6	16391	56622.3	193	434.181	5235	3425.5	0	0	0	0	0	0	0	0	1	1.56031	0	0	9	9.5529
658	NCBI_200534_TM_#05	NCBI	vanHA	van	vanHA	protein(s) conferring antibiotic resistance via molecular bypass	glycopeptide antibiotic	3000081.0	3000012	3002942	5	109080	0	22680	909	0	2803.96	0	0	0	0	8	8.55078	0	0	5086	6985.44	6502	15356.1	22680	77409.8	320	696.8	7389	4773.3	1	1.05662	0	0	0	0	1	6.6686	2	3.12355	1	1.82291	13	15.2052
659	NCBI_200534_TM_#09	NCBI	vanHA	van	vanHA	protein(s) conferring antibiotic resistance via molecular bypass	glycopeptide antibiotic	3000081.0	3000012	3002942	5	62623	0	12389	521.858	0	1553.82	0	0	0	0	7	12.2169	0	0	2819	6858.15	3873	16135.9	12389	75880.1	111	400.128	3827	4344.07	0	0	0	0	0	0	0	0	1	2.4663	0	0	9	15.0997
660	NCBI_202242_TM_#02	NCBI	ANT(3'')-Ia	ANT	ANT(3'')-Ia	antibiotic inactivation enzyme	aminoglycoside antibiotic	16.0	3000557	3000232	5	388702	0	107262	3239.18	1	12349.6	0	0	0	0	29	14.0281	293	104.229	1	0.659779	1	1.13502	0	0	32407	33184.4	7519	2248.25	2342	1173.71	0	0	39528	38020.7	9654	32365.3	4	2.87851	4	3.19131	311	141.72
661	NCBI_200234_TM_#01	NCBI	dfrA1	dfr	dfrA1	antibiotic target replacement protein	trimethoprim, diaminopyrimidine antibiotic	3000188, 3000171	3000381	3002854	5	142929	0	23191	1191.08	0	3770.56	0	0	0	0	992	249.457	1398	260.66	0	0	4	2.09873	0	0	19134	9163.75	7023	986.266	425	101.547	0	0	196	87.3691	0	0	1	0.360638	162	58.3403	15658	3791.84
662	NCBI_205260_TM_#04	NCBI	tet(C)	tet	tet(C)	efflux pump complex or subunit conferring antibiotic resistance	tetracycline	51.0	3000159	3000167	4	14788	0	5980	123.233	0	664.85	0	0	0	0	1	1.74119	0	0	0	0	0	0	0	0	3149	9701.96	1029	939.581	0	0	0	0	0	0	0	0	0	0	0	0	0	0
663	CARD_100894_TM_#01	CARD	APH(3')-IIb	APH	APH(3')-IIb	antibiotic inactivation enzyme	ribostamycin, butirosin, kanamycin A, gentamicin B, paromomycin, neomycin, G418, aminoglycoside antibiotic	0000021, 0000024, 0000049, 3000655, 3000657, 0000005, 3000653, 0000016	3000557	3002645	5	106546	0	22810	887.883	0	3071.74	0	0	0	0	16579	10989.3	3725	1866.27	0	0	0	0	0	0	3505	4427.42	244	89.584	0	0	0	0	652	769.639	0	0	13	12.1852	1	0.998534	10936	7011.3
664	CARD_100894_TM_#03	CARD	APH(3')-IIb	APH	APH(3')-IIb	antibiotic inactivation enzyme	ribostamycin, butirosin, kanamycin A, gentamicin B, paromomycin, neomycin, G418, aminoglycoside antibiotic	0000021, 0000024, 0000049, 3000655, 3000657, 0000005, 3000653, 0000016	3000557	3002645	5	164901	0	36352	1374.17	0	4806.34	0	0	0	0	26211	8165.11	5553	1300.93	0	0	0	0	0	0	4273	2544.91	323	56.7025	0	0	0	0	949	531.697	0	0	4	1.79115	0	0	16445	4949.4
665	NCBI_203501_TM_#01	NCBI	KPC	KPC	KPC beta-lactamase	antibiotic inactivation enzyme	monobactam, carbapenem, cephalosporin, penam	0000004, 0000020, 0000032, 3000008	3000557	3000059	5	345932	0	47139	2882.77	0	8124.25	0	0	0	0	26	15.6023	0	0	47139	34204	17437	21601.4	0	0	0	0	0	0	19	10.4577	0	0	0	0	0	0	97	83.2329	8	6.98134	1	0.60477
666	NCBI_203501_TM_#02	NCBI	KPC	KPC	KPC beta-lactamase	antibiotic inactivation enzyme	monobactam, carbapenem, cephalosporin, penam	0000004, 0000020, 0000032, 3000008	3000557	3000059	5	108860	0	14944	907.167	0	2551.31	0	0	0	0	8	17.6251	0	0	14944	35152.7	6002	23599.7	0	0	1	4.20415	0	0	4	8.45296	0	0	0	0	0	0	13	33.0997	4	12.0477	2	4.12326
667	CARD_101813_TM_#11	CARD	D-Ala-D-Lac_ligase	D-Ala-D-Lac_ligase	D-Ala-D-Lac ligase	protein(s) conferring antibiotic resistance via molecular bypass	glycopeptide antibiotic	3000081.0	3000012	3002978	5	112767	0	21689	939.725	0	2744.77	0	0	0	0	12	17.0054	0	0	4609	7020.04	5946	15486.5	21689	82440.5	287	722.035	7699	5440.64	0	0	0	0	0	0	0	0	3	4.98621	0	0	23	26.0432
668	CARD_100823_TM_#02	CARD	dfrA19	dfr	dfrA19	antibiotic target replacement protein	trimethoprim, diaminopyrimidine antibiotic	3000188, 3000171	3000381	3003015	5	48076	0	48069	400.633	0	4388.07	0	0	0	0	2	0.705851	0	0	0	0	0	0	0	0	0	0	0	0	0	0	0	0	0	0	0	0	1	0.523666	0	0	1	0.326083
669	CARD_100028_TM_#01	CARD	msrE	msr	msrE	antibiotic target protection protein	erythromycin, macrolide antibiotic, lincosamide antibiotic, streptogramin antibiotic, tetracycline antibiotic, oxazolidinone antibiotic, phenicol antibiotic, pleuromutilin antibiotic	0000006, 0000000, 0000017, 0000026, 3000050, 3000079, 3000387, 3000670	3000185	3003109	5	531524	0	129002	4429.37	0	16607.7	0	0	0	0	1	0.140199	30328	3193.05	0	0	9	2.48152	0	0	0	0	93003	7330.66	0	0	0	0	0	0	33130	28966.6	348	68.9786	0	0	7	0.942999
670	CARD_102242_TM_#01	CARD	emrE	emr	Pseudomonas aeruginosa emrE	efflux pump complex or subunit conferring antibiotic resistance	gentamicin C	14.0	3000159	3004038	5	220895	0	34037	1840.79	0	5191.91	0	0	0	0	20915	11165.2	4975	1996.21	0	0	0	0	0	0	4539	4650.78	295	88.5232	0	0	0	0	998	958.944	1	3.40166	4	2.89577	0	0	15980	8239.38
671	CARD_100099_TM_#03	CARD	fosfomycin_thiol_transferase	Fos	fosfomycin thiol transferase	antibiotic inactivation enzyme	fosfomycin	25.0	3000557	3000133	4	157272	0	13935	1310.6	74.5	2503.95	0	0	0	0	11	17.0807	63	81.2309	13935	25596.8	4169	13576	0	0	1911	5574.83	105	92.3536	38	63.0146	3708	61336.7	299	824.515	1773	16641.1	35	74.6071	1929	4180.84	80	113.318
672	NCBI_204004_TM_#02	NCBI	dfr	dfr	trimethoprim resistant dihydrofolate reductase dfr	antibiotic target replacement protein	trimethoprim, diaminopyrimidine antibiotic	3000188, 3000171	3000381	3001218	4	18816	0	2600	156.8	0	454.827	0	0	0	0	1	0.384177	807	223.844	0	0	0	0	0	0	124	85.4254	2054	425.718	3	1.08239	0	0	100	65.4999	0	0	0	0	84	45.3802	113	39.5322
673	ARGA_400119_TM_#08	ARGA	APH(3')-VIa	APH	APH(3')-VIa	antibiotic inactivation enzyme	amikacin, ribostamycin, butirosin, kanamycin A, isepamicin, gentamicin B, paromomycin, neomycin, G418, aminoglycoside antibiotic	0000013, 0000021, 0000024, 0000049, 3000652, 3000655, 3000657, 0000005, 3000653, 0000016	3000557	3002652	5	40899	0	22197	340.825	0	2144.32	0	0	0	0	1	1.74119	7009	9991.35	0	0	0	0	0	0	0	0	22197	24286.4	0	0	0	0	0	0	1859	20788.3	0	0	0	0	0	0
674	ARGA_400119_TM_#10	ARGA	APH(3')-VIa	APH	APH(3')-VIa	antibiotic inactivation enzyme	amikacin, ribostamycin, butirosin, kanamycin A, isepamicin, gentamicin B, paromomycin, neomycin, G418, aminoglycoside antibiotic	0000013, 0000021, 0000024, 0000049, 3000652, 3000655, 3000657, 0000005, 3000653, 0000016	3000557	3002652	5	45162	0	25426	376.35	0	2432.29	0	0	0	0	1	1.00891	7272	5745.11	0	0	0	0	0	0	0	0	25426	15041.5	0	0	0	0	0	0	1863	12036.7	0	0	0	0	0	0
675	NCBI_203854_TM_#01	NCBI	dfrA7	dfr	dfrA7	antibiotic target replacement protein	trimethoprim, diaminopyrimidine antibiotic	3000188, 3000171	3000381	3002862	5	5428	0	680	45.2333	0	130.495	0	0	0	0	1	0.282601	210	45.3049	0	0	0	0	0	0	8	4.34167	661	108.254	2	0.570516	0	0	39	20.1565	0	0	0	0	28	11.91	10	2.82932
676	CARD_100425_TM_#01	CARD	adeR	ade	adeR	protein(s) and two-component regulatory system modulating antibiotic efflux	antibiotic molecule	1000003.0	3000451	3000553	3	100113	0	46355	834.275	0	4866.75	0	0	0	0	1	0.177848	15	2.00516	0	0	0	0	0	0	0	0	46355	4605.87	0	0	0	0	0	0	0	0	0	0	0	0	0	0
677	RESF_302937_TM_#01	RESF	tet(45)	tet	tet(45)	efflux pump complex or subunit conferring antibiotic resistance	tetracycline	51.0	3000159	3003196	4	259	0	62	2.15833	0	7.59035	0	0	0	0	0	0	5	0.514974	0	0	4	1.12498	34	13.9086	0	0	0	0	0	0	0	0	0	0	0	0	5	0.96853	0	0	0	0
678	RESF_302371_TM_#01	RESF	FosA2	Fos	FosA2	antibiotic inactivation enzyme	fosfomycin	25.0	3000557	3002804	5	14713	0	11991	122.608	0	1098.68	0	0	0	0	0	0	85	106.689	177	425.964	0	0	0	0	0	0	0	0	41	74.3667	0	0	0	0	0	0	0	0	0	0	0	0
679	RESF_302371_TM_#02	RESF	FosA2	Fos	FosA2	antibiotic inactivation enzyme	fosfomycin	25.0	3000557	3002804	5	17713	0	11224	147.608	0	1118.88	0	0	0	0	0	0	46	49.254	106	185.134	0	0	0	0	0	0	0	0	30	41.2874	0	0	0	0	0	0	0	0	0	0	0	0
680	RESF_302371_TM_#04	RESF	FosA2	Fos	FosA2	antibiotic inactivation enzyme	fosfomycin	25.0	3000557	3002804	5	9568	0	6068	79.7333	0	606.25	0	0	0	0	0	0	25	78.7815	83	398.462	0	0	0	0	0	0	0	0	9	35.8438	0	0	0	0	0	0	0	0	0	0	0	0
681	RESF_302416_TM_#04	RESF	vanXYC	van	vanXYC	protein(s) conferring antibiotic resistance via molecular bypass	glycopeptide antibiotic	3000081.0	3000012	3002966	5	244	0	147	2.03333	0	14.1724	0	0	0	0	0	0	5	3.90192	0	0	0	0	0	0	0	0	0	0	0	0	0	0	147	285.408	0	0	0	0	0	0	0	0
682	RESF_302416_TM_#05	RESF	vanXYC	van	vanXYC	protein(s) conferring antibiotic resistance via molecular bypass	glycopeptide antibiotic	3000081.0	3000012	3002966	5	85	0	40	0.708333	0	3.97343	0	0	0	0	0	0	6	17.3914	3	11.0843	0	0	0	0	0	0	0	0	1	3.13784	0	0	40	290.554	0	0	0	0	0	0	0	0
683	NCBI_203857_TM_#01	NCBI	OXA-416	OXA	OXA-416	antibiotic inactivation enzyme	carbapenem, cephalosporin, penam	0000020, 0000032, 3000008	3000557	3001607	6	79274	0	66575	660.617	0	6099.02	0	0	0	0	0	0	3377	400.205	0	0	0	0	0	0	413	124.427	0	0	0	0	0	0	0	0	838	825.052	0	0	0	0	0	0
684	CARD_102124_TM_#01	CARD	catA4	CAT	catA4	antibiotic inactivation enzyme	chloramphenicol, phenicol antibiotic	3000385, 3000387	3000557	3004657	4	123163	0	35771	1026.36	0	4292.2	0	0	0	0	0	0	4591	895.279	0	0	0	0	0	0	9593	4759	2912	425.689	291	72.3367	0	0	0	0	0	0	22	8.10359	0	0	0	0
685	NCBI_202064_TM_#07	NCBI	ANT(3'')-Ia	ANT	ANT(3'')-Ia	antibiotic inactivation enzyme	aminoglycoside antibiotic	16.0	3000557	3000232	5	48206	0	15074	401.717	0	1673.97	0	0	0	0	0	0	65	401.087	0	0	0	0	0	0	814	12598.2	1272	5383.64	0	0	0	0	0	0	0	0	74	807	0	0	0	0
686	NCBI_205771_TM_#01	NCBI	AAC(6')-IIa	AAC	AAC(6')-IIa	antibiotic inactivation enzyme	aminoglycoside antibiotic	16.0	3000557	3002594	5	4659	0	945	38.825	0	124.504	0	0	0	0	0	0	332	59.5531	0	0	0	0	0	0	247	112.841	39	5.1376	1	0.247724	0	0	25	10.8006	0	0	4	1.33696	3	1.00999	0	0
687	NCBI_203542_TM_#01	NCBI	GES	GES	GES beta-lactamase	antibiotic inactivation enzyme	carbapenem, cephalosporin, penam	0000020, 0000032, 3000008	3000557	3000066	5	263	0	263	2.19167	0	24.0085	0	0	0	0	0	0	263	226.882	0	0	0	0	0	0	0	0	0	0	0	0	0	0	0	0	0	0	0	0	0	0	0	0
688	NCBI_203542_TM_#03	NCBI	GES	GES	GES beta-lactamase	antibiotic inactivation enzyme	carbapenem, cephalosporin, penam	0000020, 0000032, 3000008	3000557	3000066	5	76	0	76	0.633333	0	6.93782	0	0	0	0	0	0	76	290.06	0	0	0	0	0	0	0	0	0	0	0	0	0	0	0	0	0	0	0	0	0	0	0	0
689	NCBI_203542_TM_#04	NCBI	GES	GES	GES beta-lactamase	antibiotic inactivation enzyme	carbapenem, cephalosporin, penam	0000020, 0000032, 3000008	3000557	3000066	5	212	0	212	1.76667	0	19.3529	0	0	0	0	0	0	212	253.027	0	0	0	0	0	0	0	0	0	0	0	0	0	0	0	0	0	0	0	0	0	0	0	0
690	NCBI_203542_TM_#05	NCBI	GES	GES	GES beta-lactamase	antibiotic inactivation enzyme	carbapenem, cephalosporin, penam	0000020, 0000032, 3000008	3000557	3000066	5	188	0	188	1.56667	0	17.162	0	0	0	0	0	0	188	209.365	0	0	0	0	0	0	0	0	0	0	0	0	0	0	0	0	0	0	0	0	0	0	0	0
691	NCBI_203542_TM_#07	NCBI	GES	GES	GES beta-lactamase	antibiotic inactivation enzyme	carbapenem, cephalosporin, penam	0000020, 0000032, 3000008	3000557	3000066	5	238	0	238	1.98333	0	21.7263	0	0	0	0	0	0	238	203.521	0	0	0	0	0	0	0	0	0	0	0	0	0	0	0	0	0	0	0	0	0	0	0	0
692	NCBI_203542_TM_#08	NCBI	GES	GES	GES beta-lactamase	antibiotic inactivation enzyme	carbapenem, cephalosporin, penam	0000020, 0000032, 3000008	3000557	3000066	5	164	0	164	1.36667	0	14.9711	0	0	0	0	0	0	164	173.438	0	0	0	0	0	0	0	0	0	0	0	0	0	0	0	0	0	0	0	0	0	0	0	0
693	NCBI_202243_TM_#04	NCBI	ANT(3'')-Ia	ANT	ANT(3'')-Ia	antibiotic inactivation enzyme	aminoglycoside antibiotic	16.0	3000557	3000232	5	21	0	10	0.175	0	1.14981	0	0	0	0	0	0	10	12.8225	0	0	0	0	0	0	6	21.5687	0	0	0	0	0	0	0	0	0	0	0	0	0	0	0	0
694	NCBI_203951_TM_#01	NCBI	QnrA5	Qnr	QnrA5	antibiotic target protection protein	ciprofloxacin, levofloxacin, moxifloxacin, gatifloxacin, nalidixic acid, norfloxacin, sparfloxacin, fluoroquinolone antibiotic	0000036, 0000071, 0000074, 3000659, 3000661, 3000662, 3000666, 0000001	3000185	3002711	4	31	0	17	0.258333	0	1.89868	0	0	0	0	0	0	12	20.7217	0	0	0	0	0	0	2	8.58348	17	21.1075	0	0	0	0	0	0	0	0	0	0	0	0	0	0
695	NCBI_203951_TM_#02	NCBI	QnrA5	Qnr	QnrA5	antibiotic target protection protein	ciprofloxacin, levofloxacin, moxifloxacin, gatifloxacin, nalidixic acid, norfloxacin, sparfloxacin, fluoroquinolone antibiotic	0000036, 0000071, 0000074, 3000659, 3000661, 3000662, 3000666, 0000001	3000185	3002711	4	639	0	391	5.325	0	38.2761	0	0	0	0	0	0	90	170.968	0	0	0	0	0	0	128	649.442	391	594.952	0	0	0	0	0	0	0	0	0	0	0	0	0	0
696	NCBI_203951_TM_#04	NCBI	QnrA5	Qnr	QnrA5	antibiotic target protection protein	ciprofloxacin, levofloxacin, moxifloxacin, gatifloxacin, nalidixic acid, norfloxacin, sparfloxacin, fluoroquinolone antibiotic	0000036, 0000071, 0000074, 3000659, 3000661, 3000662, 3000666, 0000001	3000185	3002711	4	2223	0	1295	18.525	0	129.763	0	0	0	0	0	0	316	971.622	0	0	0	0	0	0	515	4098.06	1295	3033.5	0	0	0	0	0	0	0	0	0	0	0	0	0	0
697	NCBI_203951_TM_#06	NCBI	QnrA5	Qnr	QnrA5	antibiotic target protection protein	ciprofloxacin, levofloxacin, moxifloxacin, gatifloxacin, nalidixic acid, norfloxacin, sparfloxacin, fluoroquinolone antibiotic	0000036, 0000071, 0000074, 3000659, 3000661, 3000662, 3000666, 0000001	3000185	3002711	4	25612	0	13812	213.433	0	1423.55	0	0	0	0	0	0	4401	3690.9	0	0	0	0	0	0	5989	12575.5	13812	8687.29	0	0	0	0	0	0	0	0	0	0	0	0	0	0
698	NCBI_203951_TM_#08	NCBI	QnrA5	Qnr	QnrA5	antibiotic target protection protein	ciprofloxacin, levofloxacin, moxifloxacin, gatifloxacin, nalidixic acid, norfloxacin, sparfloxacin, fluoroquinolone antibiotic	0000036, 0000071, 0000074, 3000659, 3000661, 3000662, 3000666, 0000001	3000185	3002711	4	20027	0	10145	166.892	0	1081.14	0	0	0	0	0	0	3486	3857.8	0	0	0	0	0	0	5186	14432	10145	8630.16	0	0	0	0	0	0	0	0	0	0	0	0	0	0
699	NCBI_203951_TM_#09	NCBI	QnrA5	Qnr	QnrA5	antibiotic target protection protein	ciprofloxacin, levofloxacin, moxifloxacin, gatifloxacin, nalidixic acid, norfloxacin, sparfloxacin, fluoroquinolone antibiotic	0000036, 0000071, 0000074, 3000659, 3000661, 3000662, 3000666, 0000001	3000185	3002711	4	22907	0	11259	190.892	0	1225.66	0	0	0	0	0	0	3984	3335.19	0	0	0	0	0	0	6322	13342.9	11259	7125.92	0	0	0	0	0	0	0	0	0	0	0	0	0	0
700	CARD_101551_TM_#04	CARD	CTX-M-56	CTX-M	CTX-M-56	antibiotic inactivation enzyme	cephalosporin	32.0	3000557	3001918	6	1148	0	415	9.56667	0	44.8234	0	0	0	0	0	0	27	32.9983	0	0	0	0	0	0	4	11.1735	4	3.38632	0	0	0	0	1	2.63328	4	36.407	4	8.29374	0	0	0	0
701	CARD_101483_TM_#01	CARD	catIII	CAT	catIII	antibiotic inactivation enzyme	azidamfenicol, chloramphenicol, thiamphenicol, phenicol antibiotic	3000382, 3000385, 3000456, 3000387	3000557	3002685	4	24153	0	19405	201.275	0	1780.13	0	0	0	0	0	0	173	29.6189	0	0	0	0	0	0	2	0.87848	19405	2489.22	0	0	0	0	0	0	0	0	0	0	0	0	1	0.2068
702	CARD_101521_TM_#01	CARD	SAT-4	SAT	SAT-4	antibiotic inactivation enzyme	streptothricin, nucleoside antibiotic	0000012, 3000034	3000557	3002897	4	46961	0	5886	391.342	63.5	836.849	0	0	0	0	0	0	8	64.3235	162	1373.47	74	1190.8	2422	60608.2	11	132.659	780	4010.68	487	3636.16	10	191.776	0	0	0	0	156	2108.45	4	78.3849	4	52.0102
703	CARD_102057_TM_#02	CARD	AAC(6')-Ian	AAC	AAC(6')-Ian	antibiotic inactivation enzyme	aminoglycoside antibiotic	16.0	3000557	3003200	5	13	0	13	0.108333	0	1.18673	0	0	0	0	0	0	13	10.5113	0	0	0	0	0	0	0	0	0	0	0	0	0	0	0	0	0	0	0	0	0	0	0	0
704	CARD_102057_TM_#03	CARD	AAC(6')-Ian	AAC	AAC(6')-Ian	antibiotic inactivation enzyme	aminoglycoside antibiotic	16.0	3000557	3003200	5	2	0	2	0.0166667	0	0.182574	0	0	0	0	0	0	2	2.28619	0	0	0	0	0	0	0	0	0	0	0	0	0	0	0	0	0	0	0	0	0	0	0	0
705	CARD_102057_TM_#07	CARD	AAC(6')-Ian	AAC	AAC(6')-Ian	antibiotic inactivation enzyme	aminoglycoside antibiotic	16.0	3000557	3003200	5	1	0	1	0.00833333	0	0.0912871	0	0	0	0	0	0	1	0.758503	0	0	0	0	0	0	0	0	0	0	0	0	0	0	0	0	0	0	0	0	0	0	0	0
706	NCBI_204550_TM_#01	NCBI	tet(K)	tet	tet(K)	efflux pump complex or subunit conferring antibiotic resistance	tetracycline	51.0	3000159	3000178	4	9452	0	4561	78.7667	0	487.92	0	0	0	0	0	0	7	11.5611	0	0	0	0	0	0	0	0	13	13.8409	1	2.11324	0	0	0	0	0	0	0	0	0	0	0	0
707	CARD_102538_TM_#02	CARD	NDM	NDM	NDM beta-lactamase	antibiotic inactivation enzyme	carbapenem, cephalosporin, cephamycin, penam	0000020, 0000032, 0000044, 3000008	3000557	3000057	6	56453	0	33203	470.442	0	3151.73	0	0	0	0	0	0	6755	6322.94	0	0	1	2.44467	0	0	0	0	0	0	0	0	0	0	494	1151.18	3235	24730.4	1	1.60958	0	0	0	0
708	CARD_102538_TM_#03	CARD	NDM	NDM	NDM beta-lactamase	antibiotic inactivation enzyme	carbapenem, cephalosporin, cephamycin, penam	0000020, 0000032, 0000044, 3000008	3000557	3000057	6	24904	0	14953	207.533	0	1413.55	0	0	0	0	0	0	2657	5307.63	0	0	1	4.73329	0	0	0	0	0	0	0	0	0	0	198	918.26	1343	21859.1	0	0	0	0	0	0
709	CARD_102538_TM_#07	CARD	NDM	NDM	NDM beta-lactamase	antibiotic inactivation enzyme	carbapenem, cephalosporin, cephamycin, penam	0000020, 0000032, 0000044, 3000008	3000557	3000057	6	17132	0	9053	142.767	0	879.856	0	0	0	0	0	0	2325	5955.83	0	0	0	0	0	0	0	0	0	0	0	0	0	0	166	1031.81	1176	23293.2	0	0	0	0	0	0
710	RESF_302843_TM_#03	RESF	Arr	arr	rifampin ADP-ribosyltransferase (Arr)	antibiotic inactivation enzyme	rifampin, rifaximin, rifabutin, rifapentine, rifamycin antibiotic	3000169, 3000517, 3000530, 3000534, 3000157	3000557	3000390	4	12477	0	2661	103.975	0	427.618	0	0	0	0	0	0	10	28.109	0	0	0	0	0	0	1056	10778.8	2581	7877.15	0	0	0	0	0	0	0	0	0	0	0	0	0	0
711	RESF_302843_TM_#04	RESF	Arr	arr	rifampin ADP-ribosyltransferase (Arr)	antibiotic inactivation enzyme	rifampin, rifaximin, rifabutin, rifapentine, rifamycin antibiotic	3000169, 3000517, 3000530, 3000534, 3000157	3000557	3000390	4	64139	0	13910	534.492	0	2219.66	0	0	0	0	0	0	35	26.4763	0	0	0	0	0	0	5267	10290	13910	8118.73	0	0	0	0	0	0	0	0	0	0	0	0	0	0
712	RESF_302843_TM_#05	RESF	Arr	arr	rifampin ADP-ribosyltransferase (Arr)	antibiotic inactivation enzyme	rifampin, rifaximin, rifabutin, rifapentine, rifamycin antibiotic	3000169, 3000517, 3000530, 3000534, 3000157	3000557	3000390	4	16781	0	3775	139.842	0	581.158	0	0	0	0	0	0	12	53.4084	0	0	0	0	0	0	1134	15794.9	3775	14889.4	0	0	0	0	0	0	0	0	0	0	0	0	0	0
713	CARD_100816_TM_#02	CARD	adeB	ade	adeB	efflux pump complex or subunit conferring antibiotic resistance	antibiotic molecule	1000003.0	3000159	3000775	4	142131	0	65078	1184.42	0	6868.63	0	0	0	0	0	0	8	0.964753	0	0	0	0	0	0	0	0	65078	5834.83	0	0	0	0	0	0	0	0	0	0	0	0	0	0
714	ARGA_401412_TM_#03	ARGA	ADC	ADC	ADC beta-lactamase without carbapenemase activity	antibiotic inactivation enzyme	cephalosporin	32.0	3000557	3003846	5	38757	0	14708	322.975	0	1764.41	0	0	0	0	0	0	4	3.579	0	0	1	2.13909	0	0	0	0	11134	6945.54	0	0	0	0	0	0	0	0	1	1.47029	0	0	1	1.0002
715	ARGA_401412_TM_#04	ARGA	ADC	ADC	ADC beta-lactamase without carbapenemase activity	antibiotic inactivation enzyme	cephalosporin	32.0	3000557	3003846	5	33061	0	13307	275.508	0	1522.28	0	0	0	0	0	0	12	9.69195	0	0	1	2.20262	0	0	0	0	8719	5501.96	0	0	0	0	0	0	0	0	0	0	0	0	0	0
716	ARGA_401412_TM_#07	ARGA	ADC	ADC	ADC beta-lactamase without carbapenemase activity	antibiotic inactivation enzyme	cephalosporin	32.0	3000557	3003846	5	36830	0	14067	306.917	0	1662.58	0	0	0	0	0	0	1	0.977829	0	0	4	10.7212	0	0	0	0	9968	7900.18	0	0	0	0	0	0	0	0	0	0	1	2.23957	0	0
717	ARGA_401412_TM_#09	ARGA	ADC	ADC	ADC beta-lactamase without carbapenemase activity	antibiotic inactivation enzyme	cephalosporin	32.0	3000557	3003846	5	48256	0	18447	402.133	0	2198.9	0	0	0	0	0	0	1	0.828162	0	0	4	9.20224	0	0	0	0	13673	9003.08	0	0	0	0	0	0	0	0	0	0	0	0	0	0
718	ARGA_401412_TM_#12	ARGA	ADC	ADC	ADC beta-lactamase without carbapenemase activity	antibiotic inactivation enzyme	cephalosporin	32.0	3000557	3003846	5	48472	0	19110	403.933	0	2206.23	0	0	0	0	0	0	1	0.943719	0	0	0	0	0	0	0	0	13047	10189.8	0	0	0	0	0	0	0	0	0	0	0	0	0	0
719	ARGA_401412_TM_#17	ARGA	ADC	ADC	ADC beta-lactamase without carbapenemase activity	antibiotic inactivation enzyme	cephalosporin	32.0	3000557	3003846	5	27902	0	10919	232.517	0	1290.06	0	0	0	0	0	0	2	2.75118	0	0	0	0	0	0	0	0	8060	9248.52	0	0	0	0	0	0	0	0	0	0	1	2.70293	0	0
720	ARGA_401412_TM_#18	ARGA	ADC	ADC	ADC beta-lactamase without carbapenemase activity	antibiotic inactivation enzyme	cephalosporin	32.0	3000557	3003846	5	18025	0	6947	150.208	0	825.324	0	0	0	0	0	0	10	17.6434	0	0	0	0	0	0	0	0	5128	8057.91	0	0	0	0	0	0	0	0	0	0	0	0	0	0
721	RESF_302924_TM_#01	RESF	tet(44)	tet	tet(44)	antibiotic target protection protein	tetracycline, doxycycline, minocycline, chlortetracycline, demeclocycline, oxytetracycline, tetracycline antibiotic	0000051, 0000069, 3000152, 3000528, 3000667, 3000668, 3000050	3000185	3000556	4	4729	0	1913	39.4083	4	182.846	0	0	0	0	0	0	67	19.7227	4	1.7114	0	0	8	8.10343	0	0	9	1.72091	39	12.7401	0	0	53	36.1587	0	0	13	6.5621	12	6.94184	0	0
722	RESF_302924_TM_#03	RESF	tet(44)	tet	tet(44)	antibiotic target protection protein	tetracycline, doxycycline, minocycline, chlortetracycline, demeclocycline, oxytetracycline, tetracycline antibiotic	0000051, 0000069, 3000152, 3000528, 3000667, 3000668, 3000050	3000185	3000556	4	695	0	381	5.79167	0	36.3997	0	0	0	0	0	0	6	6.32414	0	0	0	0	0	0	0	0	0	0	0	0	0	0	4	10.3366	0	0	2	3.9717	2	4.07194	0	0
723	RESF_302924_TM_#05	RESF	tet(44)	tet	tet(44)	antibiotic target protection protein	tetracycline, doxycycline, minocycline, chlortetracycline, demeclocycline, oxytetracycline, tetracycline antibiotic	0000051, 0000069, 3000152, 3000528, 3000667, 3000668, 3000050	3000185	3000556	4	1618	0	893	13.4833	0	85.0641	0	0	0	0	0	0	56	32.3015	0	0	0	0	0	0	0	0	0	0	12	8.6894	0	0	2	2.80378	0	0	1	1.10008	3	3.38352	0	0
724	CARD_101678_TM_#01	CARD	AAC(2')-Ia	AAC	AAC(2')-Ia	antibiotic inactivation enzyme	amikacin, gentamicin C, tobramycin, arbekacin, gentamicin B, aminoglycoside antibiotic	0000013, 0000014, 0000052, 3000654, 3000655, 0000016	3000557	3002523	5	31972	0	26576	266.433	0	2434.87	0	0	0	0	0	0	265	53.1138	0	0	0	0	0	0	8	3.89782	26576	3985.17	0	0	0	0	0	0	0	0	0	0	0	0	0	0
725	CARD_100477_TM_#01	CARD	tetA(P)	tet	tetA(P)	efflux pump complex or subunit conferring antibiotic resistance	tetracycline	51.0	3000159	3000180	4	1591	0	615	13.2583	0	62.3203	0	0	0	0	0	0	199	179.731	0	0	0	0	0	0	0	0	4	2.49474	0	0	0	0	29	67.9436	0	0	5	8.32166	0	0	0	0
726	CARD_100477_TM_#03	CARD	tetA(P)	tet	tetA(P)	efflux pump complex or subunit conferring antibiotic resistance	tetracycline	51.0	3000159	3000180	4	2874	0	1111	23.95	0	113.456	0	0	0	0	0	0	418	351.426	0	0	0	0	0	0	0	0	0	0	0	0	0	0	46	89.0386	0	0	5	7.56983	0	0	0	0
727	CARD_100477_TM_#06	CARD	tetA(P)	tet	tetA(P)	efflux pump complex or subunit conferring antibiotic resistance	tetracycline	51.0	3000159	3000180	4	1651	0	517	13.7583	0	57.306	0	0	0	0	0	0	257	682.925	0	0	0	0	0	0	0	0	0	0	0	0	0	0	55	403.59	0	0	1	3.72953	0	0	0	0
728	CARD_100477_TM_#10	CARD	tetA(P)	tet	tetA(P)	efflux pump complex or subunit conferring antibiotic resistance	tetracycline	51.0	3000159	3000180	4	1049	0	306	8.74167	0	36.7413	0	0	0	0	0	0	202	283.242	0	0	0	0	0	0	0	0	0	0	0	0	0	0	38	129.1	0	0	2	5.18341	0	0	0	0
729	CARD_100477_TM_#13	CARD	tetA(P)	tet	tetA(P)	efflux pump complex or subunit conferring antibiotic resistance	tetracycline	51.0	3000159	3000180	4	2047	0	1003	17.0583	0	96.2275	0	0	0	0	0	0	280	252.891	0	0	0	0	0	0	0	0	1	0.620452	0	0	0	0	38	76.3478	0	0	1	1.56031	0	0	0	0
730	CARD_100477_TM_#19	CARD	tetA(P)	tet	tetA(P)	efflux pump complex or subunit conferring antibiotic resistance	tetracycline	51.0	3000159	3000180	4	1578	0	650	13.15	0	64.9335	0	0	0	0	0	0	235	282.768	0	0	1	2.6803	0	0	0	0	2	1.46516	0	0	0	0	55	138.991	0	0	4	8.06968	0	0	0	0
731	RESF_300801_TM_#01	RESF	CKO-1	CKO	CKO-1	antibiotic inactivation enzyme	penam	3000008.0	3000557	3004773	6	11683	0	5451	97.3583	0	624.5	0	0	0	0	0	0	3153	8584.42	0	0	0	0	0	0	0	0	0	0	0	0	0	0	0	0	0	0	0	0	0	0	0	0
732	RESF_300801_TM_#02	RESF	CKO-1	CKO	CKO-1	antibiotic inactivation enzyme	penam	3000008.0	3000557	3004773	6	8118	0	3654	67.65	0	429.067	0	0	0	0	0	0	2330	3796.65	0	0	0	0	0	0	0	0	0	0	1	1.61795	0	0	0	0	0	0	0	0	0	0	0	0
733	RESF_300801_TM_#03	RESF	CKO-1	CKO	CKO-1	antibiotic inactivation enzyme	penam	3000008.0	3000557	3004773	6	18907	0	8579	157.558	0	1005.35	0	0	0	0	0	0	5610	5282.44	0	0	0	0	0	0	0	0	0	0	0	0	0	0	0	0	0	0	0	0	0	0	0	0
734	RESF_300801_TM_#04	RESF	CKO-1	CKO	CKO-1	antibiotic inactivation enzyme	penam	3000008.0	3000557	3004773	6	25758	0	12399	214.65	0	1390.53	0	0	0	0	0	0	6752	6988.35	0	0	0	0	0	0	0	0	0	0	0	0	0	0	0	0	0	0	0	0	0	0	0	0
735	CARD_102191_TM_#06	CARD	FONA-1	FONA	FONA-1	antibiotic inactivation enzyme	penam	3000008.0	3000557	3004788	6	30	0	12	0.25	0	1.27846	0	0	0	0	0	0	4	4.05799	0	0	0	0	0	0	0	0	0	0	0	0	0	0	0	0	0	0	1	1.91138	0	0	0	0
736	CARD_102191_TM_#08	CARD	FONA-1	FONA	FONA-1	antibiotic inactivation enzyme	penam	3000008.0	3000557	3004788	6	14	0	13	0.116667	0	1.18947	0	0	0	0	0	0	1	1.26812	0	0	0	0	0	0	0	0	0	0	0	0	0	0	0	0	0	0	0	0	0	0	0	0
737	RESF_303039_TM_#04	RESF	tet32	tet	tet32	antibiotic target protection protein	tetracycline, doxycycline, minocycline, chlortetracycline, demeclocycline, oxytetracycline, tetracycline antibiotic	0000051, 0000069, 3000152, 3000528, 3000667, 3000668, 3000050	3000185	3000196	4	11149	0	1124	92.9083	4.5	216.6	0	0	0	0	0	0	5	3.79252	128	156.871	4	8.31644	0	0	11	22.7692	16	9.32184	32	31.9047	0	0	0	0	0	0	196	286.32	20	29.345	0	0
738	RESF_303039_TM_#05	RESF	tet32	tet	tet32	antibiotic target protection protein	tetracycline, doxycycline, minocycline, chlortetracycline, demeclocycline, oxytetracycline, tetracycline antibiotic	0000051, 0000069, 3000152, 3000528, 3000667, 3000668, 3000050	3000185	3000196	4	5712	0	539	47.6	2	107.215	0	0	0	0	0	0	11	15.9421	53	124.047	4	15.8903	0	0	0	0	6	6.51475	6	11.4027	0	0	15	76.3213	0	0	105	358.903	7	19.5962	0	0
739	RESF_303039_TM_#06	RESF	tet32	tet	tet32	antibiotic target protection protein	tetracycline, doxycycline, minocycline, chlortetracycline, demeclocycline, oxytetracycline, tetracycline antibiotic	0000051, 0000069, 3000152, 3000528, 3000667, 3000668, 3000050	3000185	3000196	4	9359	0	892	77.9917	8	179.167	0	0	0	0	0	0	6	4.97751	163	230.976	5	11.3502	5	17.5687	1	2.10208	21	14.2684	44	49.121	4	46.9656	1	1.9884	0	0	135	213.861	18	28.9505	0	0
740	RESF_303039_TM_#07	RESF	tet32	tet	tet32	antibiotic target protection protein	tetracycline, doxycycline, minocycline, chlortetracycline, demeclocycline, oxytetracycline, tetracycline antibiotic	0000051, 0000069, 3000152, 3000528, 3000667, 3000668, 3000050	3000185	3000196	4	10738	0	1084	89.4833	6.5	206.714	0	0	0	0	0	0	4	4.07083	203	351.594	13	36.1505	0	0	10	29.9161	21	18.4863	21	27.1815	0	0	0	0	0	0	140	296.409	22	70.3604	0	0
741	RESF_303039_TM_#10	RESF	tet32	tet	tet32	antibiotic target protection protein	tetracycline, doxycycline, minocycline, chlortetracycline, demeclocycline, oxytetracycline, tetracycline antibiotic	0000051, 0000069, 3000152, 3000528, 3000667, 3000668, 3000050	3000185	3000196	4	14341	0	1179	119.508	10.5	254.079	0	0	0	0	0	0	2	2.38705	210	424.629	15	52.3447	0	0	6	18.1768	46	42.525	21	34.0411	0	0	0	0	0	0	170	406.805	17	39.1925	0	0
742	CARD_101568_TM_#01	CARD	ramA	ram	ramA	protein(s) and two-component regulatory system modulating antibiotic efflux	antibiotic molecule	1000003.0	3000451	3000823	3	40100	0	19554	334.167	2.5	1962.12	0	0	0	0	0	0	643	200.094	328	169.652	63	53.1054	0	0	9	6.84324	4	0.907729	49	21.2512	12	53.0535	44	33.8647	0	0	2	1.11208	31	18.9568	2	0.78506
743	NCBI_206490_TM_#02	NCBI	qnrE1	Qnr	qnrE1	antibiotic target protection protein	ciprofloxacin, levofloxacin, moxifloxacin, gatifloxacin, nalidixic acid, norfloxacin, sparfloxacin, fluoroquinolone antibiotic	0000036, 0000071, 0000074, 3000659, 3000661, 3000662, 3000666, 0000001	3000185	3004636	4	18	0	18	0.15	0	1.64317	0	0	0	0	0	0	18	19.0946	0	0	0	0	0	0	0	0	0	0	0	0	0	0	0	0	0	0	0	0	0	0	0	0
744	NCBI_206490_TM_#04	NCBI	qnrE1	Qnr	qnrE1	antibiotic target protection protein	ciprofloxacin, levofloxacin, moxifloxacin, gatifloxacin, nalidixic acid, norfloxacin, sparfloxacin, fluoroquinolone antibiotic	0000036, 0000071, 0000074, 3000659, 3000661, 3000662, 3000666, 0000001	3000185	3004636	4	14	0	14	0.116667	0	1.27802	0	0	0	0	0	0	14	44.4447	0	0	0	0	0	0	0	0	0	0	0	0	0	0	0	0	0	0	0	0	0	0	0	0
745	NCBI_206490_TM_#06	NCBI	qnrE1	Qnr	qnrE1	antibiotic target protection protein	ciprofloxacin, levofloxacin, moxifloxacin, gatifloxacin, nalidixic acid, norfloxacin, sparfloxacin, fluoroquinolone antibiotic	0000036, 0000071, 0000074, 3000659, 3000661, 3000662, 3000666, 0000001	3000185	3004636	4	4	0	2	0.0333333	0	0.257112	0	0	0	0	0	0	2	2.22356	0	0	0	0	0	0	0	0	0	0	0	0	0	0	0	0	0	0	0	0	0	0	0	0
746	CARD_100170_TM_#01	CARD	adeS	ade	adeS	protein(s) and two-component regulatory system modulating antibiotic efflux	antibiotic molecule	1000003.0	3000451	3000549	3	92911	0	42538	774.258	0	4487.11	0	0	0	0	0	0	17	1.77073	0	0	0	0	0	0	0	0	42538	3355.98	0	0	0	0	0	0	0	0	0	0	0	0	0	0
747	CARD_100787_TM_#01	CARD	FosA3	Fos	FosA3	antibiotic inactivation enzyme	fosfomycin	25.0	3000557	3002872	5	15047	0	5770	125.392	0	669.071	0	0	0	0	0	0	9	9.13048	0	0	0	0	0	0	3666	10200.9	1074	870.509	0	0	0	0	0	0	0	0	0	0	0	0	0	0
748	CARD_100787_TM_#03	CARD	FosA3	Fos	FosA3	antibiotic inactivation enzyme	fosfomycin	25.0	3000557	3002872	5	20704	0	7992	172.533	0	925.158	0	0	0	0	0	0	17	18.4118	3	5.29809	0	0	0	0	5123	12068.7	1505	1062.09	0	0	0	0	1	2.11807	0	0	0	0	0	0	1	1.13066
749	CARD_100787_TM_#05	CARD	FosA3	Fos	FosA3	antibiotic inactivation enzyme	fosfomycin	25.0	3000557	3002872	5	13007	0	5101	108.392	0	590.393	0	0	0	0	0	0	5	7.24641	0	0	0	0	0	0	3206	13427.3	984	1251.51	0	0	0	0	0	0	0	0	0	0	0	0	0	0
750	NCBI_204532_TM_#01	NCBI	mecI	mec	mecI	gene modulating beta-lactam resistance	antibiotic molecule	1000003.0	3000100	3000124	3	875	0	673	7.29167	0	61.9071	0	0	0	0	0	0	3	3.42929	0	0	0	0	0	0	0	0	0	0	1	1.45843	0	0	0	0	0	0	0	0	0	0	0	0
751	NCBI_200099_TM_#03	NCBI	aadA6/aadA10	aad	aadA6/aadA10	antibiotic inactivation enzyme	spectinomycin, streptomycin, aminoglycoside antibiotic	0000039, 0000040, 0000016	3000557	3002622	6	163	0	82	1.35833	0	9.2107	0	0	0	0	0	0	82	211.941	0	0	0	0	0	0	28	127.773	0	0	0	0	0	0	0	0	0	0	0	0	0	0	0	0
752	NCBI_200099_TM_#06	NCBI	aadA6/aadA10	aad	aadA6/aadA10	antibiotic inactivation enzyme	spectinomycin, streptomycin, aminoglycoside antibiotic	0000039, 0000040, 0000016	3000557	3002622	6	572	0	311	4.76667	0	32.1346	0	0	0	0	0	0	311	233.08	0	0	0	0	0	0	88	162.497	0	0	0	0	0	0	5	8.66928	1	5.96043	0	0	0	0	0	0
753	NCBI_200099_TM_#09	NCBI	aadA6/aadA10	aad	aadA6/aadA10	antibiotic inactivation enzyme	spectinomycin, streptomycin, aminoglycoside antibiotic	0000039, 0000040, 0000016	3000557	3002622	6	567	0	250	4.725	0	31.1653	0	0	0	0	0	0	250	245.899	0	0	0	0	0	0	104	248.909	0	0	0	0	0	0	0	0	0	0	0	0	0	0	0	0
754	NCBI_200099_TM_#10	NCBI	aadA6/aadA10	aad	aadA6/aadA10	antibiotic inactivation enzyme	spectinomycin, streptomycin, aminoglycoside antibiotic	0000039, 0000040, 0000016	3000557	3002622	6	28	0	14	0.233333	0	1.55965	0	0	0	0	0	0	6	7.50547	0	0	0	0	0	0	8	25.5741	0	0	0	0	0	0	0	0	0	0	0	0	0	0	0	0
755	CARD_100776_TM_#01	CARD	QnrD2	Qnr	QnrD2	antibiotic target protection protein	ciprofloxacin, levofloxacin, moxifloxacin, gatifloxacin, nalidixic acid, norfloxacin, sparfloxacin, fluoroquinolone antibiotic	0000036, 0000071, 0000074, 3000659, 3000661, 3000662, 3000666, 0000001	3000185	3002789	4	915	0	767	7.625	0	71.0641	0	0	0	0	0	0	140	587.488	0	0	0	0	0	0	0	0	1	3.20023	0	0	0	0	0	0	0	0	0	0	0	0	0	0
756	CARD_100776_TM_#02	CARD	QnrD2	Qnr	QnrD2	antibiotic target protection protein	ciprofloxacin, levofloxacin, moxifloxacin, gatifloxacin, nalidixic acid, norfloxacin, sparfloxacin, fluoroquinolone antibiotic	0000036, 0000071, 0000074, 3000659, 3000661, 3000662, 3000666, 0000001	3000185	3002789	4	2139	0	1704	17.825	0	159.314	0	0	0	0	0	0	392	1254.04	0	0	0	0	0	0	0	0	5	11.6931	0	0	0	0	0	0	0	0	0	0	0	0	0	0
757	CARD_100776_TM_#03	CARD	QnrD2	Qnr	QnrD2	antibiotic target protection protein	ciprofloxacin, levofloxacin, moxifloxacin, gatifloxacin, nalidixic acid, norfloxacin, sparfloxacin, fluoroquinolone antibiotic	0000036, 0000071, 0000074, 3000659, 3000661, 3000662, 3000666, 0000001	3000185	3002789	4	13473	0	10583	112.275	0	994.336	0	0	0	0	0	0	2673	1733.38	1	0.867898	0	0	0	0	0	0	22	10.4669	0	0	0	0	1	1.61044	0	0	0	0	0	0	0	0
758	CARD_102035_TM_#01	CARD	mupA	mup	Staphylococcus aureus mupA conferring resistance to mupirocin	antibiotic resistant gene variant or mutant	mupirocin	3000554.0	31	3000521	4	176916	0	158049	1474.3	0	14470.6	0	0	0	0	0	0	2	0.211906	0	0	0	0	28	11.6564	0	0	0	0	10	1.31734	0	0	0	0	0	0	6	1.19773	0	0	3	0.407391
759	RESF_302968_TM_#01	RESF	tet(H)	tet	tet(H)	efflux pump complex or subunit conferring antibiotic resistance	tetracycline	51.0	3000159	3000175	4	21858	0	8533	182.15	0	880.474	0	0	0	0	0	0	424	121.531	0	0	2	1.51337	0	0	1028	748.493	332	71.6133	279	103.218	0	0	16	11.1643	0	0	0	0	0	0	1	0.33555
760	NCBI_204619_TM_#02	NCBI	fosfomycin_thiol_transferase	Fos	fosfomycin thiol transferase	antibiotic inactivation enzyme	fosfomycin	25.0	3000557	3000133	4	17690	0	9521	147.417	0	1094.45	0	0	0	0	0	0	9521	7735.63	0	0	0	0	0	0	0	0	0	0	0	0	0	0	0	0	0	0	0	0	0	0	0	0
761	NCBI_204619_TM_#04	NCBI	fosfomycin_thiol_transferase	Fos	fosfomycin thiol transferase	antibiotic inactivation enzyme	fosfomycin	25.0	3000557	3000133	4	12871	0	7026	107.258	0	800.911	0	0	0	0	0	0	7026	6336.71	0	0	0	0	0	0	0	0	0	0	0	0	0	0	0	0	0	0	0	0	0	0	0	0
762	NCBI_204619_TM_#05	NCBI	fosfomycin_thiol_transferase	Fos	fosfomycin thiol transferase	antibiotic inactivation enzyme	fosfomycin	25.0	3000557	3000133	4	13440	0	4257	112	0	628.267	0	0	0	0	0	0	4257	9257.31	0	0	0	0	0	0	0	0	0	0	0	0	0	0	0	0	0	0	0	0	0	0	38	100.194
763	CARD_101647_TM_#02	CARD	Erm	Erm	Erm 23S ribosomal RNA methyltransferase	antibiotic target modifying enzyme	macrolide antibiotic, lincosamide antibiotic, streptogramin antibiotic	0000000, 0000017, 0000026	3000519	3000560	5	15831	0	4856	131.925	0	642.041	0	0	0	0	0	0	11	10.4706	800	1196.4	891	2352.09	0	0	0	0	44	33.1984	0	0	0	0	0	0	0	0	0	0	7	13.4059	0	0
764	RESF_302993_TM_#01	RESF	tet(L)	tet	tet(L)	efflux pump complex or subunit conferring antibiotic resistance	tetracycline	51.0	3000159	3000179	4	32969	0	4301	274.742	0.5	715.226	0	0	0	0	0	0	811	85.3846	0	0	50	14.4015	3718	1549.04	47	12.5656	50	3.93625	5	0.663088	8	12.0173	0	0	0	0	1904	377.135	32	6.53643	0	0
765	NCBI_205154_TM_#02	NCBI	catI	CAT	catI	antibiotic inactivation enzyme	azidamfenicol, chloramphenicol, thiamphenicol, phenicol antibiotic	3000382, 3000385, 3000456, 3000387	3000557	3002683	4	118804	0	13316	990.033	0	2787.46	0	0	0	0	0	0	5292	4207.95	0	0	0	0	0	0	2716	5393.12	2128	1279.67	86	88.5708	0	0	10557	20490.2	0	0	34	50.5914	0	0	1	0.972154
766	NCBI_205154_TM_#03	NCBI	catI	CAT	catI	antibiotic inactivation enzyme	azidamfenicol, chloramphenicol, thiamphenicol, phenicol antibiotic	3000382, 3000385, 3000456, 3000387	3000557	3002683	4	37590	0	5276	313.25	0	1059.34	0	0	0	0	0	0	2216	3929.18	0	0	0	0	0	0	2	8.24014	615	804.219	0	0	0	0	4606	20313.8	0	0	12	36.7609	0	0	0	0
767	ARGA_401575_TM_#06	ARGA	vanZA	van	vanZA	protein(s) conferring antibiotic resistance via molecular bypass	glycopeptide antibiotic	3000081.0	3000012	3002962	5	37351	0	7278	311.258	0	926.875	0	0	0	0	0	0	1	1.15943	1601	2698.02	2026	5965.81	7278	30686.5	119	312.13	2215	1762.09	0	0	0	0	0	0	0	0	1	1.91138	0	0	1	1.30026
768	CARD_100079_TM_#04	CARD	vanYA	van	vanYA	protein(s) conferring antibiotic resistance via molecular bypass	glycopeptide antibiotic	3000081.0	3000012	3002955	5	7897	0	1529	65.8083	0	194.786	0	0	0	0	0	0	1	1.09675	327	562.264	479	1375.04	1529	6357.4	36	87.34	570	458.108	0	0	0	0	0	0	0	0	0	0	0	0	0	0
769	NCBI_206548_TM_#01	NCBI	AAC(6')-IIa	AAC	AAC(6')-IIa	antibiotic inactivation enzyme	aminoglycoside antibiotic	16.0	3000557	3002594	5	303	0	116	2.525	0	12.6909	0	0	0	0	0	0	36	6.23212	0	0	0	0	0	0	0	0	0	0	0	0	0	0	0	0	0	0	0	0	0	0	0	0
770	RESF_303044_TM_#13	RESF	tetracycline-resistant_ribosomal_protection_protein	tet	tetracycline-resistant ribosomal protection protein	antibiotic target protection protein	tetracycline antibiotic	3000050.0	3000185	2	3	8358	0	805	69.65	5	143.785	0	0	0	0	0	0	6	6.19239	58	97.3052	6	15.5208	4	17.3213	1	2.10208	14	9.41574	38	47.7883	0	0	36	78.5431	0	0	805	1546.25	70	135.424	0	0
771	CARD_102395_TM_#02	CARD	OXA	OXA	OXA beta-lactamase	antibiotic inactivation enzyme	carbapenem, cephalosporin, penam	0000020, 0000032, 3000008	3000557	3000017	5	29864	0	12213	248.867	0	1363.92	0	0	0	0	0	0	11	10.861	0	0	0	0	0	0	0	0	7236	5282.18	0	0	0	0	0	0	0	0	0	0	0	0	0	0
772	CARD_100931_TM_#01	CARD	ErmA	Erm	ErmA	antibiotic target modifying enzyme	erythromycin, roxithromycin, lincomycin, telithromycin, clarithromycin, clindamycin, tylosin, spiramycin, azithromycin, dirithromycin, pristinamycin IA, quinupristin, pristinamycin IIA, madumycin II, griseoviridin, dalfopristin, pristinamycin IB, virginiamycin S2, vernamycin B-gamma, vernamycin C, patricin A, patricin B, ostreogrycin B3, oleandomycin, macrolide antibiotic, lincosamide antibiotic,…	0000006, 0000027, 0000046, 0000057, 0000065, 0000066, 3000145, 3000156, 3000158, 3000176, 3000583, 3000584, 3000669, 3000672, 3000673, 3000674, 3000675, 3000677, 3000678, 3000679, 3000680, 3000681, 3000682, 3000867, 0000000, 0000017, 0000026	3000519	3000347	6	9060	0	4081	75.5	0	438.369	0	0	0	0	0	0	2	4.30889	284	1132.62	330	2095.1	0	0	0	0	13	23.7353	0	0	0	0	0	0	0	0	0	0	6	27.52	0	0
773	CARD_100931_TM_#03	CARD	ErmA	Erm	ErmA	antibiotic target modifying enzyme	erythromycin, roxithromycin, lincomycin, telithromycin, clarithromycin, clindamycin, tylosin, spiramycin, azithromycin, dirithromycin, pristinamycin IA, quinupristin, pristinamycin IIA, madumycin II, griseoviridin, dalfopristin, pristinamycin IB, virginiamycin S2, vernamycin B-gamma, vernamycin C, patricin A, patricin B, ostreogrycin B3, oleandomycin, macrolide antibiotic, lincosamide antibiotic,…	0000006, 0000027, 0000046, 0000057, 0000065, 0000066, 3000145, 3000156, 3000158, 3000176, 3000583, 3000584, 3000669, 3000672, 3000673, 3000674, 3000675, 3000677, 3000678, 3000679, 3000680, 3000681, 3000682, 3000867, 0000000, 0000017, 0000026	3000519	3000347	6	15831	0	4856	131.925	0	642.041	0	0	0	0	0	0	11	10.4706	800	1196.4	891	2352.09	0	0	0	0	44	33.1984	0	0	0	0	0	0	0	0	0	0	7	13.4059	0	0
774	NCBI_202101_TM_#01	NCBI	catB8	CAT	catB8	antibiotic inactivation enzyme	azidamfenicol, chloramphenicol, thiamphenicol, phenicol antibiotic	3000382, 3000385, 3000456, 3000387	3000557	3002680	4	55773	0	16162	464.775	0	2207.26	0	0	0	0	0	0	34	23.9476	0	0	0	0	0	0	5343	9187.67	1935	978.872	0	0	0	0	0	0	0	0	0	0	0	0	0	0
775	NCBI_206298_TM_#04	NCBI	vanSC	van	vanSC	protein(s) conferring antibiotic resistance via molecular bypass	glycopeptide antibiotic	3000081.0	3000012	3002933	6	1001	0	558	8.34167	0	53.6247	0	0	0	0	0	0	4	7.01984	2	5.62247	0	0	0	0	0	0	0	0	149	297.088	0	0	558	1934.58	0	0	1	3.32414	0	0	0	0
776	NCBI_206298_TM_#09	NCBI	vanSC	van	vanSC	protein(s) conferring antibiotic resistance via molecular bypass	glycopeptide antibiotic	3000081.0	3000012	3002933	6	99	0	60	0.825	0	5.75211	0	0	0	0	0	0	3	4.34785	0	0	0	0	0	0	0	0	0	0	0	0	0	0	60	212.864	0	0	0	0	0	0	0	0
777	CARD_102295_TM_#01	CARD	APH(3')-VIIIb	APH	APH(3')-VIIIb	antibiotic inactivation enzyme	neomycin, G418, aminoglycoside antibiotic	0000005, 3000653, 0000016	3000557	3004086	5	6	0	4	0.05	0	0.406874	0	0	0	0	0	0	2	0.232883	0	0	0	0	0	0	0	0	4	0.348949	0	0	0	0	0	0	0	0	0	0	0	0	0	0
778	RESF_302007_TM_#03	RESF	CTX-M	CTX-M	CTX-M beta-lactamase	antibiotic inactivation enzyme	cephalosporin	32.0	3000557	3000016	5	154988	0	81980	1291.57	0	7650.99	0	0	0	0	0	0	2123	5167.54	0	0	0	0	0	0	797	5238.02	1651	3154.13	1	2.72497	0	0	292	2047.58	2372	48841	0	0	163	753.35	0	0
779	RESF_302007_TM_#11	RESF	CTX-M	CTX-M	CTX-M beta-lactamase	antibiotic inactivation enzyme	cephalosporin	32.0	3000557	3000016	5	2143	0	1247	17.8583	0	115.838	0	0	0	0	0	0	5	9.3085	0	0	0	0	0	0	5	24.5242	11	15.6236	0	0	0	0	4	17.3211	20	314.712	0	0	0	0	0	0
780	CARD_101210_TM_#01	CARD	CTX-M	CTX-M	CTX-M beta-lactamase	antibiotic inactivation enzyme	cephalosporin	32.0	3000557	3000016	5	85420	0	39913	711.833	0	4004.32	0	0	0	0	0	0	9713	7249.07	0	0	0	0	0	0	1	2.00003	1717	962.709	0	0	0	0	0	0	0	0	553	780.166	0	0	2	1.96335
781	CARD_101210_TM_#02	CARD	CTX-M	CTX-M	CTX-M beta-lactamase	antibiotic inactivation enzyme	cephalosporin	32.0	3000557	3000016	5	44135	0	20745	367.792	0	2082.92	0	0	0	0	0	0	4898	6892.28	0	0	0	0	0	0	0	0	789	830.628	0	0	1	17.7024	0	0	0	0	277	720.135	0	0	0	0
782	CARD_101210_TM_#05	CARD	CTX-M	CTX-M	CTX-M beta-lactamase	antibiotic inactivation enzyme	cephalosporin	32.0	3000557	3000016	5	1837	0	809	15.3083	0	83.8578	0	0	0	0	0	0	202	138.246	0	0	0	0	0	0	0	0	16	8.18579	0	0	0	0	0	0	0	0	14	17.7023	0	0	0	0
783	CARD_101210_TM_#06	CARD	CTX-M	CTX-M	CTX-M beta-lactamase	antibiotic inactivation enzyme	cephalosporin	32.0	3000557	3000016	5	46073	0	21139	383.942	0	2130.84	0	0	0	0	0	0	5553	9817.45	0	0	0	0	0	0	0	0	1062	1302.57	0	0	0	0	0	0	0	0	304	913.429	0	0	0	0
784	CARD_101447_TM_#01	CARD	rmtC	rmt	rmtC	antibiotic target modifying enzyme	dibekacin, amikacin, gentamicin C, sisomicin, netilmicin, kanamycin A, tobramycin, isepamicin, G418, arbekacin, gentamicin B, aminoglycoside antibiotic	0000007, 0000013, 0000014, 0000035, 0000038, 0000049, 0000052, 3000652, 3000653, 3000654, 3000655, 0000016	3000519	3000861	6	623	0	605	5.19167	0	55.2308	0	0	0	0	0	0	605	68.7447	0	0	0	0	0	0	0	0	0	0	0	0	0	0	0	0	0	0	0	0	0	0	0	0
785	CARD_102605_TM_#01	CARD	AmvA	Amv	Acinetobacter baumannii AmvA	efflux pump complex or subunit conferring antibiotic resistance	erythromycin, acriflavine	0000006, 0000045	3000159	3004577	4	197932	0	75976	1649.43	0	9265.47	0	0	0	0	0	0	17	1.79108	0	0	0	0	0	0	0	0	62703	4943.68	0	0	0	0	0	0	0	0	0	0	1	0.20307	0	0
786	CARD_100249_TM_#10	CARD	CfxA2	Cfx	CfxA2	antibiotic inactivation enzyme	cephamycin	44.0	3000557	3003002	6	14292	0	1691	119.1	4	285.622	0	0	0	0	0	0	13	16.4779	253	526.373	199	699.415	0	0	0	0	32	30.7942	646	1071.46	0	0	0	0	0	0	117	285.425	8	18.3355	2	3.78256
787	CARD_100555_TM_#01	CARD	abeS	abe	abeS	efflux pump complex or subunit conferring antibiotic resistance	erythromycin, novobiocin	0000006, 3000111	3000159	3000768	4	48598	0	17841	404.983	0	2213.03	0	0	0	0	0	0	2	0.841035	0	0	2	2.30534	0	0	0	0	14644	4501.7	0	0	0	0	0	0	0	0	0	0	0	0	0	0
788	CARD_102240_TM_#01	CARD	adeL	ade	adeL	protein(s) and two-component regulatory system modulating antibiotic efflux	antibiotic molecule	1000003.0	3000451	3000620	3	316576	0	120732	2638.13	0	14395.9	0	0	0	0	0	0	5	0.524899	0	0	0	0	0	0	2	0.537518	89805	7078.44	0	0	0	0	0	0	0	0	0	0	0	0	0	0
789	RESF_302402_TM_#01	RESF	fusB	fus	fusB	antibiotic target protection protein	fusidic acid	3000759.0	3000185	3003552	4	530	0	265	4.41667	0	27.3734	0	0	0	0	0	0	1	4.77411	3	22.8206	7	88.8482	0	0	0	0	20	59.9041	0	0	0	0	0	0	0	0	0	0	0	0	0	0
790	CARD_100589_TM_#01	CARD	adeJ	ade	adeJ	efflux pump complex or subunit conferring antibiotic resistance	antibiotic molecule	1000003.0	3000159	3000781	4	354604	0	133839	2955.03	0	15973.4	0	0	0	0	0	0	11	1.1652	1	0.157703	0	0	0	0	1	0.268934	99306	7823.59	0	0	0	0	0	0	0	0	0	0	0	0	2	0.271064
791	CARD_101480_TM_#02	CARD	AAC(6')	AAC	AAC(6')	antibiotic inactivation enzyme	aminoglycoside antibiotic	16.0	3000557	3000345	4	127	0	65	1.05833	0	6.23664	0	0	0	0	0	0	1	0.836699	0	0	0	0	0	0	65	142.563	1	0.584657	0	0	0	0	0	0	0	0	0	0	0	0	0	0
792	CARD_101480_TM_#04	CARD	AAC(6')	AAC	AAC(6')	antibiotic inactivation enzyme	aminoglycoside antibiotic	16.0	3000557	3000345	4	292	0	68	2.43333	0	9.40207	0	0	0	0	0	0	56	98.8722	0	0	0	0	0	0	22	104.63	0	0	0	0	0	0	0	0	0	0	2	7.64553	0	0	0	0
793	CARD_100367_TM_#02	CARD	QnrS6	Qnr	QnrS6	antibiotic target protection protein	ciprofloxacin, levofloxacin, moxifloxacin, gatifloxacin, nalidixic acid, norfloxacin, sparfloxacin, fluoroquinolone antibiotic	0000036, 0000071, 0000074, 3000659, 3000661, 3000662, 3000666, 0000001	3000185	3002795	4	86761	0	15528	723.008	0	2823.19	0	0	0	0	0	0	13076	10403.9	0	0	10	23.0294	0	0	1158	2319.22	0	0	6	5.64811	0	0	0	0	0	0	0	0	4	5.91584	9589	9584.75
794	CARD_100367_TM_#03	CARD	QnrS6	Qnr	QnrS6	antibiotic target protection protein	ciprofloxacin, levofloxacin, moxifloxacin, gatifloxacin, nalidixic acid, norfloxacin, sparfloxacin, fluoroquinolone antibiotic	0000036, 0000071, 0000074, 3000659, 3000661, 3000662, 3000666, 0000001	3000185	3002795	4	72418	0	13173	603.483	0	2369.15	0	0	0	0	0	0	10935	11855.2	0	0	1	2.78081	0	0	856	2310.76	0	0	2	2.58872	0	0	0	0	0	0	0	0	4	7.83849	8113	11188.9
795	CARD_100367_TM_#07	CARD	QnrS6	Qnr	QnrS6	antibiotic target protection protein	ciprofloxacin, levofloxacin, moxifloxacin, gatifloxacin, nalidixic acid, norfloxacin, sparfloxacin, fluoroquinolone antibiotic	0000036, 0000071, 0000074, 3000659, 3000661, 3000662, 3000666, 0000001	3000185	3002795	4	16921	0	2913	141.008	0	542.194	0	0	0	0	0	0	2505	13706.4	0	0	5	41.928	0	0	210	3155.16	0	0	0	0	0	0	0	0	0	0	0	0	0	0	1749	12632
796	NCBI_206682_TM_#01	NCBI	AAC(6')-Ie-APH(2'')-Ia	AAC	AAC(6')-Ie-APH(2'')-Ia	antibiotic inactivation enzyme	plazomicin, amikacin, gentamicin C, sisomicin, netilmicin, kanamycin A, tobramycin, isepamicin, arbekacin, gentamicin B, aminoglycoside antibiotic	3003675, 0000013, 0000014, 0000035, 0000038, 0000049, 0000052, 3000652, 3000654, 3000655, 0000016	3000557	3002597	5	4962	0	458	41.35	2	82.2306	0	0	0	0	0	0	39	8.89127	22	7.87595	20	12.2037	313	279.714	2	1.13814	458	78.0896	45	12.9507	0	0	0	0	0	0	2	0.84715	0	0	0	0
797	CARD_101217_TM_#01	CARD	Sed-1	Sed	Sed-1	antibiotic inactivation enzyme	cephalosporin, penam	0000032, 3000008	3000557	3003561	6	1416	0	466	11.8	0	58.571	0	0	0	0	0	0	10	9.77829	0	0	0	0	0	0	0	0	4	3.09193	0	0	0	0	13	35.564	0	0	0	0	30	59.9644	0	0
798	CARD_101217_TM_#05	CARD	Sed-1	Sed	Sed-1	antibiotic inactivation enzyme	cephalosporin, penam	0000032, 3000008	3000557	3003561	6	1211	0	553	10.0917	0	57.1092	0	0	0	0	0	0	4	4.35545	0	0	0	0	0	0	0	0	0	0	0	0	0	0	28	68.202	0	0	0	0	33	72.5826	0	0
799	CARD_102029_TM_#01	CARD	mprF	mpr	Clostridium perfringens mprF	antibiotic target modifying enzyme	defensin, peptide antibiotic	3000693, 3000053	3000519	3003773	5	2437	0	1254	20.3083	0	125.373	0	0	0	0	0	0	494	52.0449	0	0	0	0	0	0	0	0	0	0	0	0	0	0	152	38.5282	0	0	15	2.98583	0	0	0	0
800	NCBI_204876_TM_#03	NCBI	AAC(6')-Im	AAC	AAC(6')-Im	antibiotic inactivation enzyme	dibekacin, amikacin, netilmicin, kanamycin A, tobramycin, aminoglycoside antibiotic	0000007, 0000013, 0000038, 0000049, 0000052, 0000016	3000557	3004629	5	5951	0	1861	49.5917	0	233.714	0	0	0	0	0	0	1	1.0145	0	0	4	11.1945	0	0	0	0	3	2.28016	10	12.9768	0	0	0	0	0	0	470	964.239	0	0	1861	2555.87
801	CARD_101237_TM_#01	CARD	adeA	ade	adeA	efflux pump complex or subunit conferring antibiotic resistance	antibiotic molecule	1000003.0	3000159	3000774	4	174454	0	77467	1453.78	0	8246.31	0	0	0	0	0	0	24	2.5165	0	0	0	0	0	0	0	0	77467	6103.84	0	0	0	0	2	0.504826	0	0	1	0.199622	0	0	0	0
802	CARD_102389_TM_#01	CARD	ACI-1	ACI	ACI-1	antibiotic inactivation enzyme	penicillin, ceftazidime, amoxicillin, cefotaxime, ticarcillin, cephalosporin, penam	0000054, 0000060, 0000064, 3000645, 3003832, 0000032, 3000008	3000557	3004359	6	9064	0	4976	75.5333	0	489.716	0	0	0	0	0	0	133	14.9804	0	0	0	0	0	0	0	0	6	0.498605	0	0	0	0	2	0.542793	0	0	0	0	0	0	0	0
803	NCBI_205332_TM_#05	NCBI	flo	flo	flo	efflux pump complex or subunit conferring antibiotic resistance	chloramphenicol, florfenicol	3000385, 3000461	3000159	3003963	4	92597	0	58959	771.642	0	5523.53	0	0	0	0	0	0	58959	59954.3	0	0	0	0	0	0	3754	9587.27	10132	7706.34	0	0	0	0	0	0	0	0	0	0	0	0	1	1.85751
804	NCBI_205332_TM_#06	NCBI	flo	flo	flo	efflux pump complex or subunit conferring antibiotic resistance	chloramphenicol, florfenicol	3000385, 3000461	3000159	3003963	4	89327	0	53419	744.392	0	5033.33	0	0	0	0	0	0	53419	66357.2	0	0	0	0	0	0	3911	11872.7	10124	9514.73	0	0	0	0	0	0	0	0	0	0	0	0	0	0
805	NCBI_205332_TM_#07	NCBI	flo	flo	flo	efflux pump complex or subunit conferring antibiotic resistance	chloramphenicol, florfenicol	3000385, 3000461	3000159	3003963	4	75987	0	46513	633.225	0	4377.44	0	0	0	0	0	0	46513	69394.5	0	0	0	0	0	0	3387	12976.9	8375	9350.74	0	0	0	0	0	0	0	0	0	0	0	0	0	0
806	NCBI_205332_TM_#09	NCBI	flo	flo	flo	efflux pump complex or subunit conferring antibiotic resistance	chloramphenicol, florfenicol	3000385, 3000461	3000159	3003963	4	79662	0	43111	663.85	0	4141.54	0	0	0	0	0	0	43111	52427.6	0	0	0	0	0	0	3673	11326.5	10627	9655.05	0	0	0	0	0	0	0	0	0	0	0	0	1	1.96265
807	RESF_302647_TM_#03	RESF	optrA	optr	optrA	antibiotic target protection protein	macrolide antibiotic, lincosamide antibiotic, streptogramin antibiotic, tetracycline antibiotic, oxazolidinone antibiotic, phenicol antibiotic, pleuromutilin antibiotic	0000000, 0000017, 0000026, 3000050, 3000079, 3000387, 3000670	3000185	3003746	4	6754	0	1803	56.2833	0	261.737	0	0	0	0	0	0	29	36.4791	928	2020.87	1011	3738.53	0	0	0	0	0	0	0	0	0	0	6	19.0775	0	0	0	0	6	17.1022	0	0
808	RESF_302647_TM_#06	RESF	optrA	optr	optrA	antibiotic target protection protein	macrolide antibiotic, lincosamide antibiotic, streptogramin antibiotic, tetracycline antibiotic, oxazolidinone antibiotic, phenicol antibiotic, pleuromutilin antibiotic	0000000, 0000017, 0000026, 3000050, 3000079, 3000387, 3000670	3000185	3003746	4	4676	0	1229	38.9667	0	183.908	0	0	0	0	0	0	7	19.5903	599	2799.07	622	5140.3	0	0	0	0	0	0	0	0	0	0	4	25.1436	0	0	0	0	2	10.8117	0	0
809	RESF_302647_TM_#07	RESF	optrA	optr	optrA	antibiotic target protection protein	macrolide antibiotic, lincosamide antibiotic, streptogramin antibiotic, tetracycline antibiotic, oxazolidinone antibiotic, phenicol antibiotic, pleuromutilin antibiotic	0000000, 0000017, 0000026, 3000050, 3000079, 3000387, 3000670	3000185	3003746	4	9243	0	2285	77.025	0	349.999	0	0	0	0	0	0	28	24.7173	1244	2030.44	1374	3787.05	0	0	0	0	0	0	0	0	0	0	14	31.6225	0	0	1	2.01198	4	7.85814	0	0
810	RESF_302647_TM_#09	RESF	optrA	optr	optrA	antibiotic target protection protein	macrolide antibiotic, lincosamide antibiotic, streptogramin antibiotic, tetracycline antibiotic, oxazolidinone antibiotic, phenicol antibiotic, pleuromutilin antibiotic	0000000, 0000017, 0000026, 3000050, 3000079, 3000387, 3000670	3000185	3003746	4	8177	0	2116	68.1417	0	317.475	0	0	0	0	0	0	19	22.6055	1246	2657.69	1330	4874.24	0	0	0	0	0	0	0	0	0	0	5	17.7148	0	0	0	0	0	0	0	0
811	RESF_300071_TM_#01	RESF	aphA15	APH	aphA15	antibiotic inactivation enzyme	neomycin, amikacin, netilmicin, streptomycin, kanamycin A, G418, aminoglycoside antibiotic	0000005, 0000013, 0000038, 0000040, 0000049, 3000653, 0000016	3000557	3004675	5	4522	0	4023	37.6833	0	369.399	0	0	0	0	0	0	473	212.237	0	0	0	0	0	0	0	0	0	0	0	0	0	0	0	0	1	3.84873	0	0	0	0	0	0
812	RESF_300071_TM_#02	RESF	aphA15	APH	aphA15	antibiotic inactivation enzyme	neomycin, amikacin, netilmicin, streptomycin, kanamycin A, G418, aminoglycoside antibiotic	0000005, 0000013, 0000038, 0000040, 0000049, 3000653, 0000016	3000557	3004675	5	2197	0	1919	18.3083	0	176.681	0	0	0	0	0	0	269	320.954	0	0	0	0	0	0	0	0	0	0	0	0	0	0	0	0	1	11.0415	0	0	0	0	0	0
813	RESF_300071_TM_#03	RESF	aphA15	APH	aphA15	antibiotic inactivation enzyme	neomycin, amikacin, netilmicin, streptomycin, kanamycin A, G418, aminoglycoside antibiotic	0000005, 0000013, 0000038, 0000040, 0000049, 3000653, 0000016	3000557	3004675	5	4270	0	3812	35.5833	0	349.918	0	0	0	0	0	0	437	259.289	0	0	0	0	0	0	0	0	0	0	0	0	0	0	0	0	0	0	0	0	0	0	0	0
814	CARD_102937_TM_#02	CARD	OXA-143	OXA	OXA-143	antibiotic inactivation enzyme	carbapenem, cephalosporin, penam	0000020, 0000032, 3000008	3000557	3001654	6	6	0	6	0.05	0	0.547723	0	0	0	0	0	0	6	4.82138	0	0	0	0	0	0	0	0	0	0	0	0	0	0	0	0	0	0	0	0	0	0	0	0
815	CARD_100321_TM_#05	CARD	OXA-31	OXA	OXA-31	antibiotic inactivation enzyme	carbapenem, cephalosporin, penam	0000020, 0000032, 3000008	3000557	3001425	6	179776	0	25431	1498.13	0	4362.17	0	0	0	0	0	0	13	11.5445	0	0	1	2.29345	0	0	6798	14686.5	5561	3559.76	0	0	0	0	434	878.246	0	0	0	0	430	713.409	0	0
816	NCBI_206418_TM_#01	NCBI	AAC(6')-31	AAC	AAC(6')-31	antibiotic inactivation enzyme	aminoglycoside antibiotic	16.0	3000557	3002585	5	127	0	65	1.05833	0	6.23664	0	0	0	0	0	0	1	0.836699	0	0	0	0	0	0	65	142.563	1	0.584657	0	0	0	0	0	0	0	0	0	0	0	0	0	0
817	NCBI_206418_TM_#07	NCBI	AAC(6')-31	AAC	AAC(6')-31	antibiotic inactivation enzyme	aminoglycoside antibiotic	16.0	3000557	3002585	5	74	0	39	0.616667	0	3.80001	0	0	0	0	0	0	10	9.64151	0	0	0	0	0	0	39	114.486	0	0	0	0	0	0	0	0	0	0	0	0	0	0	0	0
818	RESF_300112_TM_#03	RESF	AAC(3)-IIa	AAC	AAC(3)-IIa	antibiotic inactivation enzyme	gentamicin C, tobramycin, gentamicin B, plazomicin, aminoglycoside antibiotic	0000014, 0000052, 3000655, 3003675, 0000016	3000557	3002533	5	32383	0	9540	269.858	0	1107.62	0	0	0	0	0	0	9	45.6524	0	0	0	0	0	0	0	0	1593	4532.01	0	0	0	0	4084	37095.6	0	0	0	0	110	924.848	0	0
819	RESF_300112_TM_#05	RESF	AAC(3)-IIa	AAC	AAC(3)-IIa	antibiotic inactivation enzyme	gentamicin C, tobramycin, gentamicin B, plazomicin, aminoglycoside antibiotic	0000014, 0000052, 3000655, 3003675, 0000016	3000557	3002533	5	77150	0	20583	642.917	0	2520.29	0	0	0	0	0	0	11	13.1705	0	0	0	0	0	0	0	0	3957	3732.4	4	5.83373	0	0	9849	30089.6	0	0	0	0	308	779.487	2	2.97262
820	RESF_300112_TM_#08	RESF	AAC(3)-IIa	AAC	AAC(3)-IIa	antibiotic inactivation enzyme	gentamicin C, tobramycin, gentamicin B, plazomicin, aminoglycoside antibiotic	0000014, 0000052, 3000655, 3003675, 0000016	3000557	3002533	5	26405	0	8095	220.042	0	906.157	0	0	0	0	0	0	10	85.8942	0	0	0	0	0	0	0	0	1169	5252.6	0	0	0	0	2869	37408.6	0	0	0	0	85	1129.24	0	0
821	CARD_102604_TM_#01	CARD	AbaQ	Aba	Acinetobacter baumannii AbaQ	efflux pump complex or subunit conferring antibiotic resistance	fluoroquinolone antibiotic	1.0	3000159	3004574	4	249785	0	97132	2081.54	0	11400.6	0	0	0	0	0	0	22	2.33082	0	0	0	0	0	0	0	0	69205	5453.92	0	0	0	0	0	0	1	0.87928	0	0	0	0	0	0
822	CARD_101453_TM_#06	CARD	vanRC	van	vanRC	protein(s) conferring antibiotic resistance via molecular bypass	glycopeptide antibiotic	3000081.0	3000012	3002922	6	632	0	252	5.26667	0	27.6244	0	0	0	0	0	0	2	2.38705	0	0	0	0	0	0	0	0	0	0	129	209.916	0	0	252	830.675	0	0	1	2.24868	0	0	0	0
823	CARD_101453_TM_#07	CARD	vanRC	van	vanRC	protein(s) conferring antibiotic resistance via molecular bypass	glycopeptide antibiotic	3000081.0	3000012	3002922	6	614	0	342	5.11667	0	33.491	0	0	0	0	0	0	4	5.79713	0	0	0	0	0	0	0	0	0	0	116	214.768	0	0	342	1520.45	0	0	0	0	0	0	0	0
824	NCBI_203898_TM_#05	NCBI	VIM-37	VIM	VIM-37	antibiotic inactivation enzyme	carbapenem, cephalosporin, cephamycin, penam	0000020, 0000032, 0000044, 3000008, 3003706	3000557	3002307	7	26469	0	11152	220.575	0	1402.49	0	0	0	0	0	0	1	0.836699	0	0	0	0	0	0	1	1.9808	0	0	0	0	0	0	0	0	0	0	0	0	0	0	11152	11848
825	NCBI_200045_TM_#03	NCBI	aadA6/aadA10	aad	aadA6/aadA10	antibiotic inactivation enzyme	spectinomycin, streptomycin, aminoglycoside antibiotic	0000039, 0000040, 0000016	3000557	3002622	6	72	0	34	0.6	0	4.13511	0	0	0	0	0	0	34	132.972	0	0	0	0	0	0	9	109.061	0	0	0	0	0	0	0	0	0	0	0	0	0	0	0	0
826	NCBI_200045_TM_#04	NCBI	aadA6/aadA10	aad	aadA6/aadA10	antibiotic inactivation enzyme	spectinomycin, streptomycin, aminoglycoside antibiotic	0000039, 0000040, 0000016	3000557	3002622	6	311	0	153	2.59167	0	17.8281	0	0	0	0	0	0	153	146.578	0	0	0	0	0	0	42	110.703	0	0	0	0	0	0	0	0	0	0	0	0	0	0	0	0
827	NCBI_200045_TM_#05	NCBI	aadA6/aadA10	aad	aadA6/aadA10	antibiotic inactivation enzyme	spectinomycin, streptomycin, aminoglycoside antibiotic	0000039, 0000040, 0000016	3000557	3002622	6	572	0	311	4.76667	0	32.1346	0	0	0	0	0	0	311	233.08	0	0	0	0	0	0	88	162.497	0	0	0	0	0	0	5	8.66928	1	5.96043	0	0	0	0	0	0
828	NCBI_200045_TM_#09	NCBI	aadA6/aadA10	aad	aadA6/aadA10	antibiotic inactivation enzyme	spectinomycin, streptomycin, aminoglycoside antibiotic	0000039, 0000040, 0000016	3000557	3002622	6	292	0	68	2.43333	0	9.40207	0	0	0	0	0	0	56	11.7044	0	0	0	0	0	0	22	11.7607	0	0	0	0	0	0	0	0	0	0	2	0.800579	0	0	0	0
829	ARGA_402012_TM_#02	ARGA	cmlA5	cml	cmlA5	efflux pump complex or subunit conferring antibiotic resistance	chloramphenicol	3000385.0	3000159	3002695	4	6656	0	2951	55.4667	0	328.248	0	0	0	0	0	0	3	9.3646	0	0	2	17.1127	0	0	0	0	2951	7525.22	0	0	0	0	0	0	0	0	0	0	0	0	0	0
830	ARGA_402012_TM_#03	ARGA	cmlA5	cml	cmlA5	efflux pump complex or subunit conferring antibiotic resistance	chloramphenicol	3000385.0	3000159	3002695	4	5335	0	2527	44.4583	0	267.501	0	0	0	0	0	0	2	16.232	0	0	0	0	0	0	0	0	2527	10334.6	0	0	0	0	0	0	0	0	0	0	0	0	0	0
831	ARGA_402012_TM_#05	ARGA	cmlA5	cml	cmlA5	efflux pump complex or subunit conferring antibiotic resistance	chloramphenicol	3000385.0	3000159	3002695	4	11143	0	5115	92.8583	0	555.369	0	0	0	0	0	0	10	19.909	0	0	0	0	0	0	6	26.2983	5115	7920.21	0	0	0	0	0	0	0	0	0	0	0	0	0	0
832	ARGA_402012_TM_#07	ARGA	cmlA5	cml	cmlA5	efflux pump complex or subunit conferring antibiotic resistance	chloramphenicol	3000385.0	3000159	3002695	4	24602	0	11408	205.017	0	1237.16	0	0	0	0	0	0	18	13.4288	0	0	0	0	0	0	5	9.9816	11408	6552.5	0	0	0	0	0	0	0	0	0	0	0	0	0	0
833	ARGA_402012_TM_#08	ARGA	cmlA5	cml	cmlA5	efflux pump complex or subunit conferring antibiotic resistance	chloramphenicol	3000385.0	3000159	3002695	4	25075	0	11461	208.958	0	1254.36	0	0	0	0	0	0	22	18.4799	0	0	0	0	0	0	8	17.4171	11461	7467.54	0	0	0	0	0	0	0	0	0	0	0	0	0	0
834	CARD_101086_TM_#05	CARD	CTX-M	CTX-M	CTX-M beta-lactamase	antibiotic inactivation enzyme	cephalosporin	32.0	3000557	3000016	5	77616	0	35221	646.8	0	3549.72	0	0	0	0	0	0	8803	9350.95	0	0	0	0	0	0	0	0	1545	1229.76	0	0	0	0	0	0	1	8.1148	488	977.53	0	0	0	0
835	CARD_101086_TM_#06	CARD	CTX-M	CTX-M	CTX-M beta-lactamase	antibiotic inactivation enzyme	cephalosporin	32.0	3000557	3000016	5	40435	0	18072	336.958	0	1827.12	0	0	0	0	0	0	4887	7487.56	0	0	0	0	0	0	0	0	790	973.742	0	0	0	0	3	15.8746	0	0	246	704.693	0	0	0	0
836	CARD_101086_TM_#08	CARD	CTX-M	CTX-M	CTX-M beta-lactamase	antibiotic inactivation enzyme	cephalosporin	32.0	3000557	3000016	5	1358	0	546	11.3167	0	63.9063	0	0	0	0	0	0	26	22.646	0	0	0	0	0	0	7	14.2979	4	3.28365	0	0	0	0	11	21.242	9	68.7833	0	0	3	5.37583	0	0
837	CARD_101086_TM_#09	CARD	CTX-M	CTX-M	CTX-M beta-lactamase	antibiotic inactivation enzyme	cephalosporin	32.0	3000557	3000016	5	719	0	619	5.99167	0	56.6013	0	0	0	0	0	0	13	11.6477	0	0	0	0	0	0	0	0	1	0.646855	0	0	0	0	6	12.3071	0	0	4	6.56637	0	0	0	0
838	RESF_302689_TM_#01	RESF	fexA	fex	fexA	efflux pump complex or subunit conferring antibiotic resistance	chloramphenicol, florfenicol	3000385, 3000461	3000159	3002704	4	486	0	241	4.05	0	26.0145	0	0	0	0	0	0	87	26.0695	0	0	0	0	0	0	0	0	0	0	0	0	0	0	0	0	0	0	0	0	8	4.89906	0	0
839	RESF_302689_TM_#02	RESF	fexA	fex	fexA	efflux pump complex or subunit conferring antibiotic resistance	chloramphenicol, florfenicol	3000385, 3000461	3000159	3002704	4	72	0	30	0.6	0	3.73806	0	0	0	0	0	0	19	87.386	0	0	0	0	0	0	0	0	0	0	0	0	0	0	0	0	0	0	0	0	2	31.354	0	0
840	RESF_302689_TM_#03	RESF	fexA	fex	fexA	efflux pump complex or subunit conferring antibiotic resistance	chloramphenicol, florfenicol	3000385, 3000461	3000159	3002704	4	631	0	304	5.25833	0	32.7231	0	0	0	0	0	0	129	55.2523	0	0	0	0	0	0	0	0	0	0	0	0	0	0	0	0	0	0	0	0	38	31.5373	0	0
841	RESF_302689_TM_#04	RESF	fexA	fex	fexA	efflux pump complex or subunit conferring antibiotic resistance	chloramphenicol, florfenicol	3000385, 3000461	3000159	3002704	4	20	0	8	0.166667	0	1.05586	0	0	0	0	0	0	6	6.24307	0	0	0	0	0	0	0	0	0	0	0	0	0	0	0	0	0	0	0	0	0	0	0	0
842	RESF_302956_TM_#02	RESF	tet(G)	tet	tet(G)	efflux pump complex or subunit conferring antibiotic resistance	tetracycline	51.0	3000159	3000174	4	976	0	507	8.13333	0	58.3815	0	0	0	0	0	0	77	198.353	0	0	0	0	0	0	0	0	0	0	0	0	0	0	0	0	0	0	0	0	0	0	0	0
843	RESF_302956_TM_#03	RESF	tet(G)	tet	tet(G)	efflux pump complex or subunit conferring antibiotic resistance	tetracycline	51.0	3000159	3000174	4	2924	0	1343	24.3667	0	169.386	0	0	0	0	0	0	284	258.996	0	0	0	0	0	0	0	0	0	0	0	0	0	0	0	0	0	0	0	0	0	0	0	0
844	RESF_302956_TM_#04	RESF	tet(G)	tet	tet(G)	efflux pump complex or subunit conferring antibiotic resistance	tetracycline	51.0	3000159	3000174	4	3009	0	1354	25.075	0	174.359	0	0	0	0	0	0	275	236.936	0	0	0	0	0	0	0	0	0	0	0	0	0	0	0	0	0	0	0	0	0	0	0	0
845	RESF_302956_TM_#05	RESF	tet(G)	tet	tet(G)	efflux pump complex or subunit conferring antibiotic resistance	tetracycline	51.0	3000159	3000174	4	1510	0	722	12.5833	0	87.6652	0	0	0	0	0	0	155	274.468	0	0	0	0	0	0	0	0	0	0	0	0	0	0	0	0	0	0	0	0	0	0	0	0
846	RESF_302956_TM_#06	RESF	tet(G)	tet	tet(G)	efflux pump complex or subunit conferring antibiotic resistance	tetracycline	51.0	3000159	3000174	4	1092	0	498	9.1	0	62.8324	0	0	0	0	0	0	107	288.182	0	0	0	0	0	0	0	0	0	0	0	0	0	0	0	0	0	0	0	0	0	0	0	0
847	RESF_302956_TM_#07	RESF	tet(G)	tet	tet(G)	efflux pump complex or subunit conferring antibiotic resistance	tetracycline	51.0	3000159	3000174	4	2632	0	1203	21.9333	0	151.886	0	0	0	0	0	0	276	281.44	0	0	0	0	0	0	0	0	0	0	0	0	0	0	0	0	0	0	0	0	0	0	0	0
848	RESF_302956_TM_#08	RESF	tet(G)	tet	tet(G)	efflux pump complex or subunit conferring antibiotic resistance	tetracycline	51.0	3000159	3000174	4	2405	0	1152	20.0417	0	139.107	0	0	0	0	0	0	263	255.541	0	0	0	0	0	0	0	0	0	0	0	0	0	0	0	0	0	0	0	0	0	0	0	0
849	CARD_100934_TM_#01	CARD	ErmG	Erm	ErmG	antibiotic target modifying enzyme	erythromycin, roxithromycin, lincomycin, telithromycin, clarithromycin, clindamycin, tylosin, spiramycin, azithromycin, dirithromycin, pristinamycin IA, quinupristin, pristinamycin IIA, madumycin II, griseoviridin, dalfopristin, pristinamycin IB, virginiamycin S2, vernamycin B-gamma, vernamycin C, patricin A, patricin B, ostreogrycin B3, oleandomycin, macrolide antibiotic, lincosamide antibiotic,…	0000006, 0000027, 0000046, 0000057, 0000065, 0000066, 3000145, 3000156, 3000158, 3000176, 3000583, 3000584, 3000669, 3000672, 3000673, 3000674, 3000675, 3000677, 3000678, 3000679, 3000680, 3000681, 3000682, 3000867, 0000000, 0000017, 0000026	3000519	3000522	6	22468	0	11432	187.233	0	1059.68	0	0	0	0	0	0	522	184.349	3	1.71659	0	0	0	0	0	0	20	5.36951	1	0.45818	0	0	3	2.23109	0	0	11432	7589.95	0	0	0	0
850	CARD_100934_TM_#03	CARD	ErmG	Erm	ErmG	antibiotic target modifying enzyme	erythromycin, roxithromycin, lincomycin, telithromycin, clarithromycin, clindamycin, tylosin, spiramycin, azithromycin, dirithromycin, pristinamycin IA, quinupristin, pristinamycin IIA, madumycin II, griseoviridin, dalfopristin, pristinamycin IB, virginiamycin S2, vernamycin B-gamma, vernamycin C, patricin A, patricin B, ostreogrycin B3, oleandomycin, macrolide antibiotic, lincosamide antibiotic,…	0000006, 0000027, 0000046, 0000057, 0000065, 0000066, 3000145, 3000156, 3000158, 3000176, 3000583, 3000584, 3000669, 3000672, 3000673, 3000674, 3000675, 3000677, 3000678, 3000679, 3000680, 3000681, 3000682, 3000867, 0000000, 0000017, 0000026	3000519	3000522	6	2760	0	1545	23	0	142.492	0	0	0	0	0	0	53	114.161	0	0	0	0	0	0	0	0	2	3.44267	0	0	0	0	0	0	0	0	1545	7044.95	0	0	0	0
851	CARD_100934_TM_#04	CARD	ErmG	Erm	ErmG	antibiotic target modifying enzyme	erythromycin, roxithromycin, lincomycin, telithromycin, clarithromycin, clindamycin, tylosin, spiramycin, azithromycin, dirithromycin, pristinamycin IA, quinupristin, pristinamycin IIA, madumycin II, griseoviridin, dalfopristin, pristinamycin IB, virginiamycin S2, vernamycin B-gamma, vernamycin C, patricin A, patricin B, ostreogrycin B3, oleandomycin, macrolide antibiotic, lincosamide antibiotic,…	0000006, 0000027, 0000046, 0000057, 0000065, 0000066, 3000145, 3000156, 3000158, 3000176, 3000583, 3000584, 3000669, 3000672, 3000673, 3000674, 3000675, 3000677, 3000678, 3000679, 3000680, 3000681, 3000682, 3000867, 0000000, 0000017, 0000026	3000519	3000522	6	1720	0	805	14.3333	0	75.1887	0	0	0	0	0	0	55	250.582	0	0	3	47.671	0	0	0	0	5	21.7158	0	0	0	0	0	0	0	0	805	7662.29	0	0	0	0
852	NCBI_205325_TM_#08	NCBI	catII	CAT	catII	antibiotic inactivation enzyme	azidamfenicol, chloramphenicol, thiamphenicol, phenicol antibiotic	3000382, 3000385, 3000456, 3000387	3000557	3002684	4	7599	0	4296	63.325	0	401.656	0	0	0	0	0	0	572	794.52	0	0	0	0	0	0	1	3.16928	0	0	27	43.0125	119	2470.5	4296	14573.8	0	0	101	252.303	0	0	0	0
853	RESF_302368_TM_#01	RESF	FosA4	Fos	FosA4	antibiotic inactivation enzyme	fosfomycin	25.0	3000557	3003210	5	494	0	469	4.11667	0	42.8388	0	0	0	0	0	0	21	8.07752	0	0	0	0	0	0	0	0	0	0	0	0	0	0	4	3.69408	0	0	0	0	0	0	0	0
854	CARD_102470_TM_#03	CARD	OXA-232	OXA	OXA-232	antibiotic inactivation enzyme	carbapenem, cephalosporin, penam	0000020, 0000032, 3000008	3000557	3001778	6	60333	0	51404	502.775	0	4705.38	0	0	0	0	0	0	2287	12133.7	0	0	1	15.8903	0	0	345	4440.07	0	0	0	0	0	0	0	0	565	24328.5	0	0	0	0	0	0
855	CARD_102470_TM_#04	CARD	OXA-232	OXA	OXA-232	antibiotic inactivation enzyme	carbapenem, cephalosporin, penam	0000020, 0000032, 3000008	3000557	3001778	6	74085	0	64902	617.375	0	5935.78	0	0	0	0	0	0	2463	8959.85	0	0	0	0	0	0	314	2876.77	1	2.64367	0	0	0	0	0	0	613	18723.5	0	0	0	0	1	4.52263
856	CARD_102470_TM_#06	CARD	OXA-232	OXA	OXA-232	antibiotic inactivation enzyme	carbapenem, cephalosporin, penam	0000020, 0000032, 3000008	3000557	3001778	6	176938	0	145552	1474.48	0	13356	0	0	0	0	0	0	8203	11969.2	0	0	1	5.42597	0	0	758	2695.18	2	1.97751	0	0	0	0	0	0	2178	26840.4	0	0	0	0	1	1.67775
857	NCBI_205359_TM_#02	NCBI	tet(L)	tet	tet(L)	efflux pump complex or subunit conferring antibiotic resistance	tetracycline	51.0	3000159	3000179	4	45400	0	6017	378.333	4	998.019	0	0	0	0	0	0	1087	1301.59	0	0	104	360.99	4843	22692.9	51	150.882	127	109.683	23	32.4027	25	408.391	0	0	0	0	1982	4404.81	32	72.0387	2	2.87076
858	NCBI_205359_TM_#05	NCBI	tet(L)	tet	tet(L)	efflux pump complex or subunit conferring antibiotic resistance	tetracycline	51.0	3000159	3000179	4	13760	0	1829	114.667	0	296.577	0	0	0	0	0	0	304	1598.38	0	0	23	333.166	1829	35180.4	16	198.845	13	54.5284	3	22.189	3	246.57	0	0	0	0	736	6974.7	13	157.258	0	0
859	CARD_101564_TM_#04	CARD	CARB-5	CARB	CARB-5	antibiotic inactivation enzyme	penam	3000008.0	3000557	3002244	6	8	0	6	0.0666667	0	0.575893	0	0	0	0	0	0	2	0.727891	0	0	6	5.9856	0	0	0	0	0	0	0	0	0	0	0	0	0	0	0	0	0	0	0	0
860	NCBI_202242_TM_#05	NCBI	ANT(3'')-Ia	ANT	ANT(3'')-Ia	antibiotic inactivation enzyme	aminoglycoside antibiotic	16.0	3000557	3000232	5	121833	0	32300	1015.27	0	3775.6	0	0	0	0	0	0	3	3.92709	1	2.19181	0	0	0	0	10683	39511.3	2265	2504.73	554	1130.73	0	0	12383	44234.6	3020	36425.3	1	2.4663	1	2.52855	2	3.3555
861	NCBI_200357_TM_#03	NCBI	mel	mel	mel	antibiotic target protection protein	erythromycin, telithromycin	0000006, 0000057	3000185	3000616	5	22333	0	3954	186.108	7.5	509.782	0	0	0	0	0	0	301	412.256	10	19.3073	26	93.3819	179	1052.91	4	12.1179	7	11.0282	0	0	0	0	83	289.454	0	0	626	1590.77	9	26.2523	0	0
862	CARD_102420_TM_#12	CARD	OXA	OXA	OXA beta-lactamase	antibiotic inactivation enzyme	carbapenem, cephalosporin, penam	0000020, 0000032, 3000008	3000557	3000017	5	9530	0	3792	79.4167	0	436.877	0	0	0	0	0	0	4	8.54314	0	0	0	0	0	0	0	0	2588	7881.22	0	0	0	0	0	0	0	0	0	0	0	0	0	0
863	CARD_102267_TM_#01	CARD	BRP(MBL)	BRP	BRP(MBL)	gene involved in antibiotic sequestration	bleomycinic acid, bleomycin A2, bleomycin B2, glycopeptide antibiotic	3000690, 3000691, 3000692, 3000081	3001207	3001205	4	152388	0	85648	1269.9	0	8203.71	0	0	0	0	0	0	18527	6397.36	0	0	0	0	1	1.4066	0	0	0	0	0	0	0	0	1862	1537.07	9547	27473.4	0	0	0	0	3	1.36271
864	CARD_100758_TM_#01	CARD	tetB(P)	tet	tetB(P)	antibiotic target protection protein	tetracycline, doxycycline, minocycline, chlortetracycline, demeclocycline, oxytetracycline, tetracycline antibiotic	0000051, 0000069, 3000152, 3000528, 3000667, 3000668, 3000050	3000185	3000195	4	16065	0	8786	133.875	0	825.778	0	0	0	0	0	0	1603	168.732	0	0	0	0	0	0	0	0	0	0	0	0	0	0	618	156.323	0	0	4	0.798488	0	0	0	0
865	CARD_100213_TM_#01	CARD	sdiA	sdi	sdiA	protein(s) and two-component regulatory system modulating antibiotic efflux	antibiotic molecule	1000003.0	3000451	3000826	3	938	0	592	7.81667	0	56.9962	0	0	0	0	0	0	198	27.2853	0	0	0	0	0	0	0	0	0	0	0	0	0	0	0	0	0	0	0	0	0	0	0	0
866	NCBI_202184_TM_#01	NCBI	AAC(6')-IIa	AAC	AAC(6')-IIa	antibiotic inactivation enzyme	aminoglycoside antibiotic	16.0	3000557	3002594	5	6254	0	1370	52.1167	0	176.633	0	0	0	0	0	0	439	79.9945	0	0	0	0	0	0	329	152.423	39	5.1376	1	0.247724	0	0	54	24.1373	0	0	4	1.33696	3	1.00999	0	0
867	ARGA_400119_TM_#01	ARGA	APH(3')-VIa	APH	APH(3')-VIa	antibiotic inactivation enzyme	amikacin, ribostamycin, butirosin, kanamycin A, isepamicin, gentamicin B, paromomycin, neomycin, G418, aminoglycoside antibiotic	0000013, 0000021, 0000024, 0000049, 3000652, 3000655, 3000657, 0000005, 3000653, 0000016	3000557	3002652	5	51059	0	27553	425.492	0	2658	0	0	0	0	0	0	8412	10459.2	0	0	0	0	0	0	0	0	27553	25213.6	0	0	0	0	0	0	2367	24534.1	0	0	0	0	0	0
868	ARGA_400119_TM_#02	ARGA	APH(3')-VIa	APH	APH(3')-VIa	antibiotic inactivation enzyme	amikacin, ribostamycin, butirosin, kanamycin A, isepamicin, gentamicin B, paromomycin, neomycin, G418, aminoglycoside antibiotic	0000013, 0000021, 0000024, 0000049, 3000652, 3000655, 3000657, 0000005, 3000653, 0000016	3000557	3002652	5	77256	0	40683	643.8	0	3942.51	0	0	0	0	0	0	12973	11345.1	2	2.63912	0	0	0	0	0	0	40683	26877.4	0	0	0	0	0	0	3445	24754.5	0	0	0	0	1	1.06143
869	ARGA_400119_TM_#06	ARGA	APH(3')-VIa	APH	APH(3')-VIa	antibiotic inactivation enzyme	amikacin, ribostamycin, butirosin, kanamycin A, isepamicin, gentamicin B, paromomycin, neomycin, G418, aminoglycoside antibiotic	0000013, 0000021, 0000024, 0000049, 3000652, 3000655, 3000657, 0000005, 3000653, 0000016	3000557	3002652	5	46557	0	26065	387.975	0	2501.53	0	0	0	0	0	0	7743	6952.18	0	0	0	0	0	0	1	2.16846	26065	17758.5	0	0	0	0	0	0	2029	15011.9	0	0	0	0	1	1.09495
870	ARGA_400119_TM_#07	ARGA	APH(3')-VIa	APH	APH(3')-VIa	antibiotic inactivation enzyme	amikacin, ribostamycin, butirosin, kanamycin A, isepamicin, gentamicin B, paromomycin, neomycin, G418, aminoglycoside antibiotic	0000013, 0000021, 0000024, 0000049, 3000652, 3000655, 3000657, 0000005, 3000653, 0000016	3000557	3002652	5	64090	0	35692	534.083	0	3426.95	0	0	0	0	0	0	10719	11590.9	1	1.67944	0	0	0	0	1	2.57504	35692	29623.2	0	0	0	0	0	0	2551	22636.5	0	0	0	0	0	0
871	NCBI_200433_TM_#01	NCBI	tet(D)	tet	tet(D)	efflux pump complex or subunit conferring antibiotic resistance	tetracycline	51.0	3000159	3000168	4	10114	0	5072	84.2833	0	522.893	0	0	0	0	0	0	183	45.7494	0	0	0	0	0	0	0	0	0	0	25	7.83901	0	0	30	17.8942	0	0	714	337.565	0	0	0	0
872	NCBI_200433_TM_#02	NCBI	tet(D)	tet	tet(D)	efflux pump complex or subunit conferring antibiotic resistance	tetracycline	51.0	3000159	3000168	4	502	0	261	4.18333	0	28.1762	0	0	0	0	0	0	3	6.95656	0	0	0	0	0	0	0	0	0	0	2	6.29882	0	0	1	5.56751	0	0	1	4.36887	0	0	0	0
873	NCBI_200433_TM_#03	NCBI	tet(D)	tet	tet(D)	efflux pump complex or subunit conferring antibiotic resistance	tetracycline	51.0	3000159	3000168	4	1927	0	1059	16.0583	0	105.993	0	0	0	0	0	0	15	19.1091	0	0	0	0	0	0	0	0	0	0	2	4.22648	0	0	1	3.97679	0	0	126	349.54	0	0	0	0
874	NCBI_200433_TM_#04	NCBI	tet(D)	tet	tet(D)	efflux pump complex or subunit conferring antibiotic resistance	tetracycline	51.0	3000159	3000168	4	855	0	386	7.125	0	43.1294	0	0	0	0	0	0	4	12.7215	0	0	0	0	0	0	0	0	0	0	0	0	0	0	1	12.1789	0	0	27	204.378	0	0	0	0
875	CARD_101199_TM_#04	CARD	ErmT	Erm	ErmT	antibiotic target modifying enzyme	erythromycin, roxithromycin, lincomycin, telithromycin, clarithromycin, clindamycin, tylosin, spiramycin, azithromycin, dirithromycin, pristinamycin IA, quinupristin, pristinamycin IIA, madumycin II, griseoviridin, dalfopristin, pristinamycin IB, virginiamycin S2, vernamycin B-gamma, vernamycin C, patricin A, patricin B, ostreogrycin B3, oleandomycin, macrolide antibiotic, lincosamide antibiotic,…	0000006, 0000027, 0000046, 0000057, 0000065, 0000066, 3000145, 3000156, 3000158, 3000176, 3000583, 3000584, 3000669, 3000672, 3000673, 3000674, 3000675, 3000677, 3000678, 3000679, 3000680, 3000681, 3000682, 3000867, 0000000, 0000017, 0000026	3000519	3000595	6	1887	0	415	15.725	0	59.4709	0	0	0	0	0	0	0	0	5	22.296	14	108.219	0	0	9	63.9321	0	0	0	0	0	0	0	0	0	0	0	0	23	127.775	0	0
876	CARD_101617_TM_#01	CARD	ceoA	ceo	ceoA	efflux pump complex or subunit conferring antibiotic resistance	antibiotic molecule	1000003.0	3000159	3003009	4	3	0	3	0.025	0	0.273861	0	0	0	0	0	0	0	0	3	0.506462	0	0	0	0	0	0	0	0	0	0	0	0	0	0	0	0	0	0	0	0	0	0
877	RESF_302371_TM_#03	RESF	FosA2	Fos	FosA2	antibiotic inactivation enzyme	fosfomycin	25.0	3000557	3002804	5	10288	0	8880	85.7333	0	811.195	0	0	0	0	0	0	0	0	1	1.453	0	0	0	0	0	0	0	0	42	50.684	0	0	4	15.2834	0	0	0	0	0	0	0	0
878	NCBI_200565_TM_#02	NCBI	vanSA	van	vanSA	protein(s) conferring antibiotic resistance via molecular bypass	glycopeptide antibiotic	3000081.0	3000012	3002931	6	36804	0	8481	306.7	0	1021.13	0	0	0	0	0	0	0	0	2544	4958.09	3914	13010.8	8481	41180.2	78	257.638	2587	2370.91	0	0	0	0	0	0	0	0	2	4.70494	0	0	3	4.39523
879	NCBI_200565_TM_#03	NCBI	vanSA	van	vanSA	protein(s) conferring antibiotic resistance via molecular bypass	glycopeptide antibiotic	3000081.0	3000012	3002931	6	214	0	47	1.78333	0	6.72532	0	0	0	0	0	0	0	0	13	36.0775	39	191.939	47	328.1	0	0	6	8.2915	0	0	0	0	0	0	0	0	0	0	0	0	0	0
880	NCBI_200565_TM_#04	NCBI	vanSA	van	vanSA	protein(s) conferring antibiotic resistance via molecular bypass	glycopeptide antibiotic	3000081.0	3000012	3002931	6	31269	0	6415	260.575	0	812.563	0	0	0	0	0	0	0	0	1979	10022	2892	25776.8	6415	82168.7	66	552.246	2231	5310.93	0	0	0	0	0	0	0	0	0	0	0	0	8	28.6953
881	NCBI_200600_TM_#03	NCBI	vanXA	van	vanXA	protein(s) conferring antibiotic resistance via molecular bypass	glycopeptide antibiotic	3000081.0	3000012	3002949	5	22242	0	4396	185.35	0	549.007	0	0	0	0	0	0	0	0	900	1431.28	1048	2878.69	4396	17430.9	33	82.3824	1287	969.347	0	0	0	0	0	0	0	0	4	6.50683	0	0	8	13.8988
882	CARD_100655_TM_#01	CARD	cfrA	cfr	cfrA	antibiotic target modifying enzyme	lincomycin, clindamycin, azidamfenicol, chloramphenicol, thiamphenicol, pristinamycin IIA, tiamulin, madumycin II, griseoviridin, dalfopristin	0000046, 0000066, 3000382, 3000385, 3000456, 3000669, 3000671, 3000672, 3000673, 3000674	3000519	3003441	8	509	0	321	4.24167	0	31.4696	0	0	0	0	0	0	0	0	2	0.413814	0	0	0	0	0	0	0	0	0	0	0	0	0	0	0	0	116	28.1976	0	0	0	0
883	RESF_302534_TM_#03	RESF	vgaALC	vga	vgaALC	antibiotic target protection protein	pristinamycin IIA, madumycin II, griseoviridin, dalfopristin, pleuromutilin	3000669, 3000672, 3000673, 3000674, 3001317	3000185	3002830	5	8866	0	4404	73.8833	0	516.823	0	0	0	0	0	0	0	0	3	4.91076	85	230.207	17	67.5464	1	2.60764	0	0	26	32.3932	0	0	0	0	0	0	0	0	0	0	0	0
884	RESF_302534_TM_#04	RESF	vgaALC	vga	vgaALC	antibiotic target protection protein	pristinamycin IIA, madumycin II, griseoviridin, dalfopristin, pleuromutilin	3000669, 3000672, 3000673, 3000674, 3001317	3000185	3002830	5	3389	0	1708	28.2417	0	195.209	0	0	0	0	0	0	0	0	7	22.0785	22	121.55	4	31.4255	0	0	0	0	24	86.4309	0	0	0	0	0	0	0	0	0	0	0	0
885	RESF_302534_TM_#10	RESF	vgaALC	vga	vgaALC	antibiotic target protection protein	pristinamycin IIA, madumycin II, griseoviridin, dalfopristin, pleuromutilin	3000669, 3000672, 3000673, 3000674, 3001317	3000185	3002830	5	12368	0	5337	103.067	0	682.862	0	0	0	0	0	0	0	0	15	20.2918	111	262.402	62	214.953	1	2.26377	0	0	79	80.4311	0	0	0	0	0	0	0	0	0	0	1	0.990671
886	CARD_100086_TM_#01	CARD	vanXYC	van	vanXYC	protein(s) conferring antibiotic resistance via molecular bypass	glycopeptide antibiotic	3000081.0	3000012	3002966	5	5534	0	2413	46.1167	0	267.744	0	0	0	0	0	0	0	0	2	0.593196	4	1.95574	0	0	0	0	0	0	1400	327.179	0	0	2413	1059.43	0	0	0	0	0	0	0	0
887	CARD_100816_TM_#01	CARD	adeB	ade	adeB	efflux pump complex or subunit conferring antibiotic resistance	antibiotic molecule	1000003.0	3000159	3000775	4	12487	0	6108	104.058	0	630.74	0	0	0	0	0	0	0	0	1	2.6941	0	0	0	0	0	0	6108	7800.78	0	0	0	0	0	0	0	0	0	0	0	0	0	0
888	NCBI_200542_TM_#01	NCBI	vanRA	van	vanRA	protein(s) conferring antibiotic resistance via molecular bypass	glycopeptide antibiotic	3000081.0	3000012	3002919	6	38396	0	8233	319.967	0	1024.5	0	0	0	0	0	0	0	0	2646	5274.42	3680	12681.3	8233	41003.1	80	244.536	2637	2477.95	0	0	0	0	0	0	0	0	0	0	0	0	11	16.8355
889	NCBI_200542_TM_#05	NCBI	vanRA	van	vanRA	protein(s) conferring antibiotic resistance via molecular bypass	glycopeptide antibiotic	3000081.0	3000012	3002919	6	69588	0	15028	579.9	0	1858.31	0	0	0	0	0	0	0	0	4398	6747.31	6503	17132.4	15028	57106.8	93	209.93	4824	3451.69	0	0	0	0	0	0	0	0	0	0	0	0	10	11.5219
890	NCBI_200542_TM_#08	NCBI	vanRA	van	vanRA	protein(s) conferring antibiotic resistance via molecular bypass	glycopeptide antibiotic	3000081.0	3000012	3002919	6	58207	0	12941	485.058	0	1575.93	0	0	0	0	0	0	0	0	4052	5886.73	5764	14603.5	12941	47125.3	67	147.871	4313	2961.99	0	0	0	0	0	0	0	0	1	1.60958	0	0	7	7.7612
891	CARD_100858_TM_#02	CARD	ANT(6)-Ia	ANT	ANT(6)-Ia	antibiotic inactivation enzyme	streptomycin, aminoglycoside antibiotic	0000040, 0000016	3000557	3002626	5	25609	0	7626	213.408	0	870.277	0	0	0	0	0	0	0	0	235	132.881	154	150.885	0	0	0	0	256	67.9174	34	15.6908	20	97.2633	0	0	0	0	5	3.42543	21	14.6635	2	0.885897
892	NCBI_203985_TM_#01	NCBI	CcrA	CcrA	CcrA	antibiotic inactivation enzyme	carbapenem	20.0	3000557	3000578	7	138	0	136	1.15	0	12.4149	0	0	0	0	0	0	0	0	136	277.425	0	0	0	0	0	0	0	0	0	0	0	0	0	0	0	0	0	0	0	0	0	0
893	NCBI_203985_TM_#02	NCBI	CcrA	CcrA	CcrA	antibiotic inactivation enzyme	carbapenem	20.0	3000557	3000578	7	128	0	109	1.06667	0	10.086	0	0	0	0	0	0	0	0	109	246.464	0	0	0	0	0	0	0	0	0	0	0	0	0	0	0	0	0	0	0	0	0	0
894	NCBI_203985_TM_#04	NCBI	CcrA	CcrA	CcrA	antibiotic inactivation enzyme	carbapenem	20.0	3000557	3000578	7	295	0	283	2.45833	0	25.8483	0	0	0	0	0	0	0	0	283	381.854	0	0	0	0	0	0	0	0	0	0	0	0	0	0	0	0	0	0	0	0	0	0
895	NCBI_203985_TM_#07	NCBI	CcrA	CcrA	CcrA	antibiotic inactivation enzyme	carbapenem	20.0	3000557	3000578	7	245	0	193	2.04167	0	18.2081	0	0	0	0	0	0	0	0	193	254.346	0	0	0	0	0	0	0	0	0	0	0	0	0	0	0	0	0	0	0	0	0	0
896	NCBI_203985_TM_#08	NCBI	CcrA	CcrA	CcrA	antibiotic inactivation enzyme	carbapenem	20.0	3000557	3000578	7	103	0	87	0.858333	0	8.06309	0	0	0	0	0	0	0	0	87	275.302	0	0	0	0	0	0	0	0	0	0	0	0	0	0	0	0	0	0	0	0	0	0
897	NCBI_203985_TM_#09	NCBI	CcrA	CcrA	CcrA	antibiotic inactivation enzyme	carbapenem	20.0	3000557	3000578	7	138	0	126	1.15	0	11.5451	0	0	0	0	0	0	0	0	126	540.498	0	0	0	0	0	0	0	0	0	0	0	0	0	0	0	0	0	0	0	0	0	0
898	NCBI_200502_TM_#06	NCBI	vanB	van	vanB	protein(s) conferring antibiotic resistance via molecular bypass	glycopeptide antibiotic	3000081.0	3000012	3000013	6	493	0	383	4.10833	0	35.2351	0	0	0	0	0	0	0	0	3	4.79327	2	6.85744	2	6.67749	0	0	3	1.86136	0	0	0	0	0	0	0	0	4	6.80521	0	0	0	0
899	NCBI_202839_TM_#01	NCBI	vanYD	van	vanYD	protein(s) conferring antibiotic resistance via molecular bypass	glycopeptide antibiotic	3000081.0	3000012	3002957	5	51	0	36	0.425	0	3.3473	0	0	0	0	0	0	0	0	1	1.40562	0	0	0	0	0	0	0	0	0	0	0	0	0	0	0	0	2	3.72953	0	0	0	0
900	NCBI_202839_TM_#03	NCBI	vanYD	van	vanYD	protein(s) conferring antibiotic resistance via molecular bypass	glycopeptide antibiotic	3000081.0	3000012	3002957	5	95	0	74	0.791667	0	6.82173	0	0	0	0	0	0	0	0	6	9.23691	0	0	0	0	0	0	0	0	0	0	0	0	0	0	0	0	0	0	0	0	0	0
901	NCBI_200514_TM_#02	NCBI	vanC	van	vanC	protein(s) conferring antibiotic resistance via molecular bypass	glycopeptide antibiotic	3000081.0	3000012	3000368	6	623	0	245	5.19167	0	30.3028	0	0	0	0	0	0	0	0	1	1.36123	0	0	0	0	0	0	0	0	245	279.958	0	0	0	0	0	0	0	0	0	0	0	0
902	NCBI_200514_TM_#03	NCBI	vanC	van	vanC	protein(s) conferring antibiotic resistance via molecular bypass	glycopeptide antibiotic	3000081.0	3000012	3000368	6	1230	0	505	10.25	0	56.5145	0	0	0	0	0	0	0	0	5	7.34754	4	10.112	0	0	0	0	0	0	254	279.393	0	0	505	1024.14	0	0	0	0	0	0	0	0
903	NCBI_200514_TM_#04	NCBI	vanC	van	vanC	protein(s) conferring antibiotic resistance via molecular bypass	glycopeptide antibiotic	3000081.0	3000012	3000368	6	5830	0	2757	48.5833	0	286.155	0	0	0	0	0	0	0	0	17	5.05366	10	5.13776	0	0	0	0	0	0	1231	289.252	0	0	2757	1220.07	0	0	0	0	0	0	0	0
904	CARD_100905_TM_#01	CARD	vanSC	van	vanSC	protein(s) conferring antibiotic resistance via molecular bypass	glycopeptide antibiotic	3000081.0	3000012	3002933	6	2018	0	882	16.8167	0	94.8271	0	0	0	0	0	0	0	0	2	1.56771	6	7.37453	0	0	0	0	0	0	421	256.585	0	0	882	1010.95	0	0	0	0	0	0	0	0
905	NCBI_200574_TM_#01	NCBI	vanTC	van	vanTC	protein(s) conferring antibiotic resistance via molecular bypass	glycopeptide antibiotic	3000081.0	3000012	3002970	5	1636	0	573	13.6333	0	73.9023	0	0	0	0	0	0	0	0	14	9.09766	0	0	0	0	0	0	0	0	478	240.097	0	0	573	538.891	0	0	0	0	0	0	0	0
906	NCBI_200574_TM_#02	NCBI	vanTC	van	vanTC	protein(s) conferring antibiotic resistance via molecular bypass	glycopeptide antibiotic	3000081.0	3000012	3002970	5	1694	0	641	14.1167	0	76.5856	0	0	0	0	0	0	0	0	11	7.56369	0	0	0	0	0	0	0	0	438	280.168	0	0	641	767.681	0	0	3	2.81329	0	0	0	0
907	NCBI_200574_TM_#03	NCBI	vanTC	van	vanTC	protein(s) conferring antibiotic resistance via molecular bypass	glycopeptide antibiotic	3000081.0	3000012	3002970	5	1447	0	513	12.0583	0	64.9599	0	0	0	0	0	0	0	0	1	0.89184	0	0	0	0	0	0	0	0	408	276.505	0	0	513	643.473	0	0	0	0	0	0	0	0
908	CARD_101095_TM_#01	CARD	lsaB	lsa	lsaB	antibiotic target protection protein	clindamycin, pleuromutilin, macrolide antibiotic, lincosamide antibiotic, streptogramin antibiotic, tetracycline antibiotic, oxazolidinone antibiotic, phenicol antibiotic, pleuromutilin antibiotic	0000066, 3001317, 0000000, 0000017, 0000026, 3000050, 3000079, 3000387, 3000670	3000185	3003111	5	758	0	480	6.31667	0	47.6706	0	0	0	0	0	0	0	0	15	2.53231	0	0	0	0	0	0	0	0	0	0	0	0	0	0	0	0	205	40.5293	0	0	0	0
909	CARD_101418_TM_#01	CARD	vanXF	van	vanXF	protein(s) conferring antibiotic resistance via molecular bypass	glycopeptide antibiotic	3000081.0	3000012	3002952	5	1485	0	347	12.375	0	41.729	0	0	0	0	0	0	0	0	73	16.731	78	30.924	347	197.623	12	4.27443	116	12.5632	0	0	0	0	0	0	0	0	0	0	0	0	0	0
910	NCBI_205236_TM_#01	NCBI	CAT	CAT	chloramphenicol acetyltransferase (CAT)	antibiotic inactivation enzyme	phenicol antibiotic	3000387.0	3000557	3000122	3	9744	0	5109	81.2	0	481.551	0	0	0	0	0	0	0	0	1	2.75142	11	88.9596	0	0	0	0	182	296.055	428	1138.24	0	0	0	0	0	0	0	0	0	0	0	0
911	ARGA_401403_TM_#06	ARGA	SHV-52	SHV	SHV-52	antibiotic inactivation enzyme	carbapenem, cephalosporin, penam	0000020, 0000032, 3000008	3000557	3001109	7	56	0	7	0.466667	0	1.24302	0	0	0	0	0	0	0	0	4	10.3562	5	38.5311	0	0	0	0	0	0	0	0	0	0	0	0	0	0	0	0	1	2.44953	0	0
912	RESF_300089_TM_#01	RESF	APH(2'')-If	APH	APH(2'')-If	antibiotic inactivation enzyme	dibekacin, sisomicin, kanamycin A, tobramycin, gentamicin A, amikacin, gentamicin C, netilmicin, isepamicin, arbekacin, gentamicin B, aminoglycoside antibiotic	0000007, 0000035, 0000049, 0000052, 3004015, 0000013, 0000014, 0000038, 3000652, 3000654, 3000655, 0000016	3000557	3004191	5	80	0	50	0.666667	0	4.8944	0	0	0	0	0	0	0	0	4	16.1646	0	0	0	0	0	0	0	0	0	0	0	0	0	0	0	0	0	0	0	0	0	0
913	RESF_300089_TM_#04	RESF	APH(2'')-If	APH	APH(2'')-If	antibiotic inactivation enzyme	dibekacin, sisomicin, kanamycin A, tobramycin, gentamicin A, amikacin, gentamicin C, netilmicin, isepamicin, arbekacin, gentamicin B, aminoglycoside antibiotic	0000007, 0000035, 0000049, 0000052, 3004015, 0000013, 0000014, 0000038, 3000652, 3000654, 3000655, 0000016	3000557	3004191	5	413	0	154	3.44167	0	15.7831	0	0	0	0	0	0	0	0	19	27.6069	3	10.5936	8	41.0269	0	0	10	7.32093	0	0	0	0	0	0	0	0	0	0	0	0	0	0
914	RESF_300089_TM_#06	RESF	APH(2'')-If	APH	APH(2'')-If	antibiotic inactivation enzyme	dibekacin, sisomicin, kanamycin A, tobramycin, gentamicin A, amikacin, gentamicin C, netilmicin, isepamicin, arbekacin, gentamicin B, aminoglycoside antibiotic	0000007, 0000035, 0000049, 0000052, 3004015, 0000013, 0000014, 0000038, 3000652, 3000654, 3000655, 0000016	3000557	3004191	5	367	0	138	3.05833	0	15.9812	0	0	0	0	0	0	0	0	11	16.016	0	0	0	0	0	0	7	4.78236	0	0	0	0	0	0	0	0	0	0	0	0	0	0
915	RESF_300089_TM_#07	RESF	APH(2'')-If	APH	APH(2'')-If	antibiotic inactivation enzyme	dibekacin, sisomicin, kanamycin A, tobramycin, gentamicin A, amikacin, gentamicin C, netilmicin, isepamicin, arbekacin, gentamicin B, aminoglycoside antibiotic	0000007, 0000035, 0000049, 0000052, 3004015, 0000013, 0000014, 0000038, 3000652, 3000654, 3000655, 0000016	3000557	3004191	5	56	0	12	0.466667	0	1.8739	0	0	0	0	0	0	0	0	1	11.7561	0	0	0	0	0	0	6	33.166	0	0	0	0	0	0	0	0	0	0	0	0	0	0
916	RESF_300089_TM_#09	RESF	APH(2'')-If	APH	APH(2'')-If	antibiotic inactivation enzyme	dibekacin, sisomicin, kanamycin A, tobramycin, gentamicin A, amikacin, gentamicin C, netilmicin, isepamicin, arbekacin, gentamicin B, aminoglycoside antibiotic	0000007, 0000035, 0000049, 0000052, 3004015, 0000013, 0000014, 0000038, 3000652, 3000654, 3000655, 0000016	3000557	3004191	5	249	0	68	2.075	0	9.32527	0	0	0	0	0	0	0	0	17	35.4578	0	0	0	0	0	0	32	31.3829	0	0	0	0	0	0	0	0	0	0	0	0	0	0
917	NCBI_206682_TM_#04	NCBI	AAC(6')-Ie-APH(2'')-Ia	AAC	AAC(6')-Ie-APH(2'')-Ia	antibiotic inactivation enzyme	plazomicin, amikacin, gentamicin C, sisomicin, netilmicin, kanamycin A, tobramycin, isepamicin, arbekacin, gentamicin B, aminoglycoside antibiotic	3003675, 0000013, 0000014, 0000035, 0000038, 0000049, 0000052, 3000652, 3000654, 3000655, 0000016	3000557	3002597	5	369	0	143	3.075	0	16.2879	0	0	0	0	0	0	0	0	22	43.7523	0	0	0	0	0	0	3	2.12108	0	0	0	0	0	0	0	0	0	0	0	0	0	0
918	NCBI_206682_TM_#06	NCBI	AAC(6')-Ie-APH(2'')-Ia	AAC	AAC(6')-Ie-APH(2'')-Ia	antibiotic inactivation enzyme	plazomicin, amikacin, gentamicin C, sisomicin, netilmicin, kanamycin A, tobramycin, isepamicin, arbekacin, gentamicin B, aminoglycoside antibiotic	3003675, 0000013, 0000014, 0000035, 0000038, 0000049, 0000052, 3000652, 3000654, 3000655, 0000016	3000557	3002597	5	100	0	32	0.833333	0	4.0007	0	0	0	0	0	0	0	0	12	73.54	0	0	0	0	0	0	0	0	0	0	0	0	0	0	0	0	0	0	0	0	0	0
919	NCBI_206682_TM_#07	NCBI	AAC(6')-Ie-APH(2'')-Ia	AAC	AAC(6')-Ie-APH(2'')-Ia	antibiotic inactivation enzyme	plazomicin, amikacin, gentamicin C, sisomicin, netilmicin, kanamycin A, tobramycin, isepamicin, arbekacin, gentamicin B, aminoglycoside antibiotic	3003675, 0000013, 0000014, 0000035, 0000038, 0000049, 0000052, 3000652, 3000654, 3000655, 0000016	3000557	3002597	5	399	0	146	3.325	0	17.171	0	0	0	0	0	0	0	0	14	18.5146	0	0	0	0	0	0	8	4.96362	0	0	0	0	0	0	0	0	0	0	0	0	0	0
920	CARD_100283_TM_#01	CARD	ErmQ	Erm	ErmQ	antibiotic target modifying enzyme	erythromycin, roxithromycin, lincomycin, telithromycin, clarithromycin, clindamycin, tylosin, spiramycin, azithromycin, dirithromycin, pristinamycin IA, quinupristin, pristinamycin IIA, madumycin II, griseoviridin, dalfopristin, pristinamycin IB, virginiamycin S2, vernamycin B-gamma, vernamycin C, patricin A, patricin B, ostreogrycin B3, oleandomycin, macrolide antibiotic, lincosamide antibiotic,…	0000006, 0000027, 0000046, 0000057, 0000065, 0000066, 3000145, 3000156, 3000158, 3000176, 3000583, 3000584, 3000669, 3000672, 3000673, 3000674, 3000675, 3000677, 3000678, 3000679, 3000680, 3000681, 3000682, 3000867, 0000000, 0000017, 0000026	3000519	3000593	6	1665	0	407	13.875	0	49.2694	0	0	0	0	0	0	0	0	39	7.8081	0	0	0	0	0	0	2	0.190908	5	0.778562	0	0	0	0	0	0	132	31.5129	0	0	0	0
921	CARD_101363_TM_#01	CARD	vanYD	van	vanYD	protein(s) conferring antibiotic resistance via molecular bypass	glycopeptide antibiotic	3000081.0	3000012	3002957	5	223	0	170	1.85833	0	15.6797	0	0	0	0	0	0	0	0	3	1.30185	0	0	0	0	0	0	0	0	0	0	0	0	0	0	0	0	0	0	0	0	0	0
922	NCBI_200531_TM_#01	NCBI	vanHD	van	vanHD	protein(s) conferring antibiotic resistance via molecular bypass	glycopeptide antibiotic	3000081.0	3000012	3002944	5	198	0	102	1.65	0	10.7294	0	0	0	0	0	0	0	0	1	0.168821	0	0	0	0	0	0	0	0	0	0	0	0	0	0	0	0	0	0	0	0	7	0.944005
923	NCBI_200534_TM_#07	NCBI	vanHA	van	vanHA	protein(s) conferring antibiotic resistance via molecular bypass	glycopeptide antibiotic	3000081.0	3000012	3002942	5	22534	0	4755	187.783	0	584.878	0	0	0	0	0	0	0	0	1036	1692.38	1215	3445.85	4755	19892.6	78	201.804	1703	1333.56	0	0	0	0	0	0	0	0	0	0	0	0	0	0
924	CARD_102420_TM_#10	CARD	OXA	OXA	OXA beta-lactamase	antibiotic inactivation enzyme	carbapenem, cephalosporin, penam	0000020, 0000032, 3000008	3000557	3000017	5	18404	0	7492	153.367	0	842.202	0	0	0	0	0	0	0	0	1	1.82136	0	0	0	0	0	0	4638	4456.77	0	0	0	0	0	0	0	0	0	0	0	0	0	0
925	NCBI_200595_TM_#01	NCBI	vanX	van	vanX	protein(s) conferring antibiotic resistance via molecular bypass	glycopeptide antibiotic	3000081.0	3000012	3000011	4	586	0	62	4.88333	0	12.2859	0	0	0	0	0	0	0	0	1	2.48686	17	110.129	50	337.129	2	8.67479	4	4.86435	0	0	0	0	0	0	0	0	0	0	0	0	0	0
926	NCBI_200595_TM_#02	NCBI	vanX	van	vanX	protein(s) conferring antibiotic resistance via molecular bypass	glycopeptide antibiotic	3000081.0	3000012	3000011	4	1588	0	385	13.2333	0	45.0648	0	0	0	0	0	0	0	0	1	1.17561	6	12.1344	8	24.7357	0	0	6	3.3166	0	0	0	0	0	0	0	0	36	51.4795	0	0	6	5.97246
927	NCBI_200595_TM_#06	NCBI	vanX	van	vanX	protein(s) conferring antibiotic resistance via molecular bypass	glycopeptide antibiotic	3000081.0	3000012	3000011	4	1446	0	372	12.05	0	49.9325	0	0	0	0	0	0	0	0	2	2.63912	8	24.2276	0	0	0	0	1	0.620452	0	0	0	0	0	0	0	0	0	0	0	0	1	1.06143
928	NCBI_203501_TM_#03	NCBI	KPC	KPC	KPC beta-lactamase	antibiotic inactivation enzyme	monobactam, carbapenem, cephalosporin, penam	0000004, 0000020, 0000032, 3000008	3000557	3000059	5	111471	0	15401	928.925	0	2644.25	0	0	0	0	0	0	0	0	15401	36353.3	6153	23979.2	0	0	0	0	0	0	4	7.89014	0	0	0	0	0	0	20	55.6037	0	0	0	0
929	NCBI_203501_TM_#05	NCBI	KPC	KPC	KPC beta-lactamase	antibiotic inactivation enzyme	monobactam, carbapenem, cephalosporin, penam	0000004, 0000020, 0000032, 3000008	3000557	3000059	5	50	0	22	0.416667	0	2.20992	0	0	0	0	0	0	0	0	8	16.629	0	0	0	0	0	0	0	0	0	0	0	0	0	0	0	0	0	0	0	0	0	0
930	CARD_102133_TM_#01	CARD	norA	nor	Staphylococcus aureus norA	efflux pump complex or subunit conferring antibiotic resistance	enoxacin, ciprofloxacin, norfloxacin, ofloxacin	0000023, 0000036, 3000662, 3000663	3000159	3004667	4	34936	0	20007	291.133	0	1995.83	0	0	0	0	0	0	0	0	7	1.18175	6	1.74254	0	0	0	0	18	1.42518	0	0	0	0	0	0	0	0	7	1.39658	0	0	0	0
931	CARD_102013_TM_#01	CARD	vanRI	van	vanRI	protein(s) conferring antibiotic resistance via molecular bypass	glycopeptide antibiotic	3000081.0	3000012	3003728	6	412	0	99	3.43333	0	12.2019	0	0	0	0	0	0	0	0	30	6.33157	38	13.8193	99	52.1633	0	0	30	2.98881	0	0	0	0	0	0	0	0	0	0	0	0	0	0
932	CARD_101199_TM_#01	CARD	ErmT	Erm	ErmT	antibiotic target modifying enzyme	erythromycin, roxithromycin, lincomycin, telithromycin, clarithromycin, clindamycin, tylosin, spiramycin, azithromycin, dirithromycin, pristinamycin IA, quinupristin, pristinamycin IIA, madumycin II, griseoviridin, dalfopristin, pristinamycin IB, virginiamycin S2, vernamycin B-gamma, vernamycin C, patricin A, patricin B, ostreogrycin B3, oleandomycin, macrolide antibiotic, lincosamide antibiotic,…	0000006, 0000027, 0000046, 0000057, 0000065, 0000066, 3000145, 3000156, 3000158, 3000176, 3000583, 3000584, 3000669, 3000672, 3000673, 3000674, 3000675, 3000677, 3000678, 3000679, 3000680, 3000681, 3000682, 3000867, 0000000, 0000017, 0000026	3000519	3000595	6	2445	0	933	20.375	0	99.2754	0	0	0	0	0	0	0	0	0	0	8	64.1025	0	0	23	201.05	0	0	0	0	0	0	0	0	0	0	0	0	12	111.891	0	0
933	CARD_101199_TM_#02	CARD	ErmT	Erm	ErmT	antibiotic target modifying enzyme	erythromycin, roxithromycin, lincomycin, telithromycin, clarithromycin, clindamycin, tylosin, spiramycin, azithromycin, dirithromycin, pristinamycin IA, quinupristin, pristinamycin IIA, madumycin II, griseoviridin, dalfopristin, pristinamycin IB, virginiamycin S2, vernamycin B-gamma, vernamycin C, patricin A, patricin B, ostreogrycin B3, oleandomycin, macrolide antibiotic, lincosamide antibiotic,…	0000006, 0000027, 0000046, 0000057, 0000065, 0000066, 3000145, 3000156, 3000158, 3000176, 3000583, 3000584, 3000669, 3000672, 3000673, 3000674, 3000675, 3000677, 3000678, 3000679, 3000680, 3000681, 3000682, 3000867, 0000000, 0000017, 0000026	3000519	3000595	6	2374	0	785	19.7833	0	90.6592	0	0	0	0	0	0	0	0	0	0	22	182.265	0	0	3	27.3111	0	0	0	0	0	0	0	0	0	0	0	0	9	64.1331	0	0
934	CARD_102234_TM_#01	CARD	tetB(46)	tet	tetB(46)	efflux pump complex or subunit conferring antibiotic resistance	antibiotic molecule	1000003.0	3000159	3004033	4	6877	0	2894	57.3083	0	280.416	0	0	0	0	0	0	0	0	0	0	8	2.32113	5	2.10255	0	0	0	0	21	2.80788	0	0	46	11.6596	0	0	78	15.5026	0	0	0	0
935	RESF_302518_TM_#09	RESF	msrC	msr	msrC	antibiotic target protection protein	erythromycin, quinupristin	0000006, 3000584	3000185	3002819	5	22	0	16	0.183333	0	1.5556	0	0	0	0	0	0	0	0	0	0	6	10.8519	0	0	0	0	0	0	0	0	0	0	0	0	0	0	0	0	0	0	0	0
936	CARD_100369_TM_#01	CARD	sul3	sul	sul3	antibiotic target replacement protein	sulfadiazine, sulfadimidine, sulfadoxine, sulfamethoxazole, sulfisoxazole, sulfacetamide, mafenide, sulfasalazine, sulfamethizole, sulfonamide antibiotic	3000324, 3000325, 3000327, 3000329, 3000330, 3000683, 3000684, 3000698, 3000699, 3000282	3000381	3000413	4	83127	0	70987	692.725	0	6533.02	0	0	0	0	0	0	0	0	0	0	9	3.04867	0	0	0	0	0	0	0	0	0	0	0	0	0	0	0	0	0	0	0	0
937	NCBI_200343_TM_#17	NCBI	mecA	mec	mecA	antibiotic target replacement protein	methicillin, penam	0000015, 3000008	3000381	3000617	4	3039	0	881	25.325	0	117.115	0	0	0	0	0	0	0	0	0	0	8	23.9757	0	0	2	5.88581	4	3.33174	0	0	0	0	0	0	0	0	3	7.24475	0	0	0	0
938	CARD_102233_TM_#01	CARD	tetA(46)	tet	tetA(46)	efflux pump complex or subunit conferring antibiotic resistance	antibiotic molecule	1000003.0	3000159	3004032	4	7249	0	3175	60.4083	0	305.235	0	0	0	0	0	0	0	0	0	0	4	1.32815	0	0	0	0	0	0	21	3.24556	0	0	35	10.1063	0	0	62	14.0941	2	0.46797	0	0
939	NCBI_200594_TM_#02	NCBI	vanXD	van	vanXD	protein(s) conferring antibiotic resistance via molecular bypass	glycopeptide antibiotic	3000081.0	3000012	3003070	5	973	0	291	8.10833	0	32.1681	0	0	0	0	0	0	0	0	0	0	4	10.7212	0	0	0	0	2	1.46516	0	0	0	0	0	0	0	0	27	49.742	0	0	0	0
940	CARD_101713_TM_#01	CARD	vgaB	vga	vgaB	antibiotic target protection protein	pristinamycin IIA, dalfopristin, madumycin II, griseoviridin, pleuromutilin, macrolide antibiotic, lincosamide antibiotic, streptogramin antibiotic, tetracycline antibiotic, oxazolidinone antibiotic, phenicol antibiotic, pleuromutilin antibiotic	3000669, 3000674, 3000672, 3000673, 3001317, 0000000, 0000017, 0000026, 3000050, 3000079, 3000387, 3000670	3000185	3000118	5	11196	0	10797	93.3	0	985.469	0	0	0	0	0	0	0	0	0	0	112	32.3426	0	0	0	0	54	4.26774	0	0	0	0	0	0	0	0	0	0	0	0	0	0
941	CARD_101412_TM_#01	CARD	OXA-209	OXA	OXA-209	antibiotic inactivation enzyme	carbapenem, cephalosporin, penam	0000020, 0000032, 3000008	3000557	3001809	6	25536	0	25250	212.8	0	2304.81	0	0	0	0	0	0	0	0	0	0	25250	8097	0	0	0	0	55	4.77591	1	0.150507	0	0	0	0	0	0	0	0	0	0	0	0
942	NCBI_202224_TM_#02	NCBI	SAT-2	SAT	SAT-2	antibiotic inactivation enzyme	streptothricin, nucleoside antibiotic	0000012, 3000034	3000557	3002895	4	1791	0	1757	14.925	0	160.375	0	0	0	0	0	0	0	0	0	0	12	6.90387	0	0	0	0	0	0	0	0	0	0	0	0	0	0	0	0	9	3.74806	0	0
943	CARD_101569_TM_#02	CARD	vanXB	van	vanXB	protein(s) conferring antibiotic resistance via molecular bypass	glycopeptide antibiotic	3000081.0	3000012	3002950	5	285	0	159	2.375	0	14.8777	0	0	0	0	0	0	0	0	0	0	11	135.382	21	415.35	0	0	10	21.6034	0	0	0	0	0	0	0	0	1	3.05821	0	0	0	0
944	CARD_101569_TM_#04	CARD	vanXB	van	vanXB	protein(s) conferring antibiotic resistance via molecular bypass	glycopeptide antibiotic	3000081.0	3000012	3002950	5	2143	0	484	17.8583	0	61.7729	0	0	0	0	0	0	0	0	0	0	8	16.1978	21	69.2628	0	0	16	8.88183	0	0	0	0	0	0	0	0	39	55.6498	0	0	0	0
945	NCBI_200210_TM_#01	NCBI	catP	CAT	catP	antibiotic inactivation enzyme	azidamfenicol, chloramphenicol, thiamphenicol, phenicol antibiotic	3000382, 3000385, 3000456, 3000387	3000557	3002686	4	7081	0	1524	59.0083	0	219.135	0	0	0	0	0	0	0	0	0	0	22	13.1795	0	0	0	0	12	1.90482	6	1.49709	0	0	0	0	0	0	209	85.2589	1	0.423702	0	0
946	NCBI_200210_TM_#02	NCBI	catP	CAT	catP	antibiotic inactivation enzyme	azidamfenicol, chloramphenicol, thiamphenicol, phenicol antibiotic	3000382, 3000385, 3000456, 3000387	3000557	3002686	4	2413	0	429	20.1083	0	64.0745	0	0	0	0	0	0	0	0	0	0	2	8.89859	0	0	0	0	6	7.29652	51	112.322	0	0	0	0	0	0	33	102.977	0	0	0	0
947	CARD_101254_TM_#02	CARD	vanHD	van	vanHD	protein(s) conferring antibiotic resistance via molecular bypass	glycopeptide antibiotic	3000081.0	3000012	3002944	5	1315	0	234	10.9583	0	39.1752	0	0	0	0	0	0	0	0	0	0	3	2.54731	0	0	0	0	15	3.11381	1	0.395224	0	0	0	0	0	0	3	1.61681	1	0.598358	0	0
948	NCBI_200517_TM_#04	NCBI	D-Ala-D-Lac_ligase	D-Ala-D-Lac_ligase	D-Ala-D-Lac ligase	protein(s) conferring antibiotic resistance via molecular bypass	glycopeptide antibiotic	3000081.0	3000012	3002978	5	823	0	188	6.85833	0	27.577	0	0	0	0	0	0	0	0	0	0	10	44.493	0	0	0	0	1	2.17158	0	0	0	0	0	0	0	0	9	27.5239	2	6.27079	0	0
949	NCBI_200517_TM_#09	NCBI	D-Ala-D-Lac_ligase	D-Ala-D-Lac_ligase	D-Ala-D-Lac ligase	protein(s) conferring antibiotic resistance via molecular bypass	glycopeptide antibiotic	3000081.0	3000012	3002978	5	331	0	69	2.75833	0	10.6463	0	0	0	0	0	0	0	0	0	0	2	31.7807	0	0	0	0	0	0	0	0	0	0	0	0	0	0	1	10.9222	0	0	0	0
950	NCBI_200518_TM_#01	NCBI	vanD	van	vanD	protein(s) conferring antibiotic resistance via molecular bypass	glycopeptide antibiotic	3000081.0	3000012	3000005	6	1276	0	332	10.6333	0	45.3224	0	0	0	0	0	0	0	0	0	0	10	25.2801	0	0	0	0	5	3.19196	0	0	0	0	0	0	0	0	3	5.21286	2	3.04407	0	0
951	NCBI_200518_TM_#07	NCBI	vanD	van	vanD	protein(s) conferring antibiotic resistance via molecular bypass	glycopeptide antibiotic	3000081.0	3000012	3000005	6	1497	0	287	12.475	0	45.6726	0	0	0	0	0	0	0	0	0	0	7	21.044	0	0	0	0	4	3.28672	0	0	0	0	0	0	0	0	20	43.5419	2	4.23702	0	0
952	NCBI_200518_TM_#09	NCBI	vanD	van	vanD	protein(s) conferring antibiotic resistance via molecular bypass	glycopeptide antibiotic	3000081.0	3000012	3000005	6	1788	0	376	14.9	0	56.8549	0	0	0	0	0	0	0	0	0	0	5	17.9407	0	0	0	0	12	21.0854	1	1.72581	0	0	0	0	0	0	20	49.8066	1	2.52855	0	0
953	CARD_101120_TM_#01	CARD	vatB	vat	vatB	antibiotic inactivation enzyme	pristinamycin IIA, madumycin II, griseoviridin, dalfopristin, streptogramin antibiotic	3000669, 3000672, 3000673, 3000674, 0000026	3000557	3002841	5	8688	0	8471	72.4	0	773.173	0	0	0	0	0	0	0	0	0	0	56	24.7798	0	0	0	0	20	2.42248	0	0	0	0	0	0	0	0	0	0	0	0	0	0
954	RESF_302610_TM_#01	RESF	vgaA	vga	vgaA	antibiotic target protection protein	pristinamycin IIA, madumycin II, griseoviridin, dalfopristin, pleuromutilin	3000669, 3000672, 3000673, 3000674, 3001317	3000185	3002829	5	11447	0	10992	95.3917	0	1003.26	0	0	0	0	0	0	0	0	0	0	84	24.1629	0	0	0	0	47	3.68477	0	0	0	0	0	0	0	0	0	0	0	0	0	0
955	NCBI_200555_TM_#05	NCBI	vanSD	van	vanSD	protein(s) conferring antibiotic resistance via molecular bypass	glycopeptide antibiotic	3000081.0	3000012	3002934	6	662	0	119	5.51667	0	20.3135	0	0	0	0	0	0	0	0	0	0	5	96.6571	0	0	0	0	0	0	0	0	0	0	0	0	0	0	3	15.8183	0	0	0	0
956	NCBI_200555_TM_#06	NCBI	vanSD	van	vanSD	protein(s) conferring antibiotic resistance via molecular bypass	glycopeptide antibiotic	3000081.0	3000012	3002934	6	407	0	73	3.39167	0	12.4606	0	0	0	0	0	0	0	0	0	0	5	101.12	0	0	0	0	9	15.0656	0	0	0	0	0	0	0	0	5	50.4406	0	0	0	0
957	NCBI_200555_TM_#07	NCBI	vanSD	van	vanSD	protein(s) conferring antibiotic resistance via molecular bypass	glycopeptide antibiotic	3000081.0	3000012	3002934	6	1769	0	407	14.7417	0	57.3341	0	0	0	0	0	0	0	0	0	0	16	51.3604	0	0	0	0	7	5.57332	0	0	0	0	0	0	0	0	23	46.7627	0	0	0	0
958	NCBI_200555_TM_#09	NCBI	vanSD	van	vanSD	protein(s) conferring antibiotic resistance via molecular bypass	glycopeptide antibiotic	3000081.0	3000012	3002934	6	531	0	134	4.425	0	19.2483	0	0	0	0	0	0	0	0	0	0	7	48.6642	0	0	0	0	7	32.7408	0	0	0	0	0	0	0	0	4	19.1138	0	0	0	0
959	CARD_101524_TM_#02	CARD	cat-TC	CAT	Lactobacillus reuteri cat-TC	antibiotic inactivation enzyme	azidamfenicol, chloramphenicol, thiamphenicol, phenicol antibiotic	3000382, 3000385, 3000456, 3000387	3000557	3002671	4	352	0	303	2.93333	0	27.8033	0	0	0	0	0	0	0	0	0	0	27	139.883	0	0	0	0	0	0	0	0	0	0	0	0	0	0	0	0	0	0	0	0
960	CARD_101524_TM_#03	CARD	cat-TC	CAT	Lactobacillus reuteri cat-TC	antibiotic inactivation enzyme	azidamfenicol, chloramphenicol, thiamphenicol, phenicol antibiotic	3000382, 3000385, 3000456, 3000387	3000557	3002671	4	2065	0	1351	17.2083	0	132.397	0	0	0	0	0	0	0	0	0	0	80	179.699	0	0	0	0	0	0	0	0	0	0	0	0	0	0	0	0	0	0	0	0
961	CARD_101524_TM_#05	CARD	cat-TC	CAT	Lactobacillus reuteri cat-TC	antibiotic inactivation enzyme	azidamfenicol, chloramphenicol, thiamphenicol, phenicol antibiotic	3000382, 3000385, 3000456, 3000387	3000557	3002671	4	1098	0	726	9.15	0	70.4437	0	0	0	0	0	0	0	0	0	0	26	86.3463	0	0	0	0	0	0	0	0	0	0	0	0	0	0	0	0	0	0	0	0
962	CARD_101524_TM_#07	CARD	cat-TC	CAT	Lactobacillus reuteri cat-TC	antibiotic inactivation enzyme	azidamfenicol, chloramphenicol, thiamphenicol, phenicol antibiotic	3000382, 3000385, 3000456, 3000387	3000557	3002671	4	1542	0	1005	12.85	0	98.4729	0	0	0	0	0	0	0	0	0	0	37	85.7323	0	0	0	0	0	0	0	0	0	0	0	0	0	0	0	0	0	0	0	0
963	RESF_302601_TM_#02	RESF	EreA	Ere	EreA	antibiotic inactivation enzyme	erythromycin, roxithromycin, clarithromycin, macrolide antibiotic	0000006, 0000027, 0000065, 0000000	3000557	3000361	5	26323	0	11457	219.358	0	1232.9	0	0	0	0	0	0	0	0	0	0	1	2.49961	0	0	5514	13468.6	1929	1398.68	0	0	0	0	0	0	0	0	0	0	0	0	0	0
964	ARGA_402012_TM_#12	ARGA	cmlA5	cml	cmlA5	efflux pump complex or subunit conferring antibiotic resistance	chloramphenicol	3000385.0	3000159	3002695	4	9957	0	4606	82.975	0	498.524	0	0	0	0	0	0	0	0	0	0	2	7.78559	0	0	0	0	4606	5052.32	0	0	0	0	0	0	0	0	0	0	0	0	0	0
965	CARD_101813_TM_#12	CARD	D-Ala-D-Lac_ligase	D-Ala-D-Lac_ligase	D-Ala-D-Lac ligase	protein(s) conferring antibiotic resistance via molecular bypass	glycopeptide antibiotic	3000081.0	3000012	3002978	5	54	0	14	0.45	0	1.85549	0	0	0	0	0	0	0	0	0	0	3	6.27693	5	16.9205	0	0	0	0	0	0	0	0	0	0	0	0	0	0	0	0	0	0
966	NCBI_200541_TM_#03	NCBI	vanRD	van	vanRD	protein(s) conferring antibiotic resistance via molecular bypass	glycopeptide antibiotic	3000081.0	3000012	3002923	6	791	0	159	6.59167	0	24.2593	0	0	0	0	0	0	0	0	0	0	10	47.3329	0	0	0	0	3	3.88113	1	2.20316	0	0	0	0	0	0	12	39.2628	0	0	1	2.2132
967	NCBI_200541_TM_#08	NCBI	vanRD	van	vanRD	protein(s) conferring antibiotic resistance via molecular bypass	glycopeptide antibiotic	3000081.0	3000012	3002923	6	2746	0	525	22.8833	0	81.1703	0	0	0	0	0	0	0	0	0	0	11	26.3821	0	0	0	0	5	2.92328	2	1.99132	0	0	0	0	0	0	36	59.798	1	1.5074	0	0
968	NCBI_200541_TM_#10	NCBI	vanRD	van	vanRD	protein(s) conferring antibiotic resistance via molecular bypass	glycopeptide antibiotic	3000081.0	3000012	3002923	6	2063	0	372	17.1917	0	61.1704	0	0	0	0	0	0	0	0	0	0	11	24.9705	0	0	0	0	13	8.49875	2	2.11324	0	0	0	0	0	0	28	45.2832	2	3.19938	0	0
969	NCBI_200541_TM_#11	NCBI	vanRD	van	vanRD	protein(s) conferring antibiotic resistance via molecular bypass	glycopeptide antibiotic	3000081.0	3000012	3002923	6	1338	0	289	11.15	0	44.1412	0	0	0	0	0	0	0	0	0	0	7	15.8903	0	0	0	0	6	3.72271	1	1.05662	0	0	0	0	0	0	4	6.2895	2	3.19938	1	1.06143
970	ARGA_401721_TM_#01	ARGA	tet(39)	tet	tet(39)	efflux pump complex or subunit conferring antibiotic resistance	tetracycline	51.0	3000159	3000566	4	13	0	10	0.108333	0	0.950858	0	0	0	0	0	0	0	0	0	0	0	0	10	4.20511	0	0	0	0	0	0	0	0	0	0	0	0	0	0	0	0	0	0
971	NCBI_205061_TM_#02	NCBI	ANT(3'')	ANT	ANT(3'')	antibiotic inactivation enzyme	aminoglycoside antibiotic	16.0	3000557	3004275	4	59	0	31	0.491667	0	3.2045	0	0	0	0	0	0	0	0	0	0	0	0	2	7.00242	0	0	3	2.04569	0	0	0	0	0	0	0	0	0	0	0	0	0	0
972	CARD_101621_TM_#10	CARD	vanHM	van	vanHM	protein(s) conferring antibiotic resistance via molecular bypass	glycopeptide antibiotic	3000081.0	3000012	3002947	5	28	0	14	0.233333	0	1.4823	0	0	0	0	0	0	0	0	0	0	0	0	2	9.47386	0	0	1	0.996792	0	0	0	0	0	0	0	0	0	0	0	0	0	0
973	ARGA_401790_TM_#01	ARGA	dfrD	dfr	dfrD	antibiotic target replacement protein	trimethoprim, diaminopyrimidine antibiotic	3000188, 3000171	3000381	3002866	5	68	0	21	0.566667	0	2.91831	0	0	0	0	0	0	0	0	0	0	0	0	21	18.2634	0	0	2	0.330458	0	0	0	0	13	6.83382	0	0	0	0	0	0	0	0
974	CARD_100315_TM_#01	CARD	adeC	ade	adeC	efflux pump complex or subunit conferring antibiotic resistance	antibiotic molecule	1000003.0	3000159	3003811	4	152888	0	69693	1274.07	0	7349.7	0	0	0	0	0	0	0	0	0	0	0	0	1	0.403143	0	0	69693	5494.18	0	0	0	0	0	0	0	0	0	0	0	0	0	0
975	NCBI_204388_TM_#01	NCBI	pmrA	pmr	pmrA	efflux pump complex or subunit conferring antibiotic resistance	ciprofloxacin, norfloxacin	0000036, 3000662	3000159	3000822	4	97	0	37	0.808333	0	3.85078	0	0	0	0	0	0	0	0	0	0	0	0	2	1.92881	0	0	0	0	0	0	0	0	4	2.33369	0	0	0	0	0	0	0	0
976	CARD_101813_TM_#06	CARD	D-Ala-D-Lac_ligase	D-Ala-D-Lac_ligase	D-Ala-D-Lac ligase	protein(s) conferring antibiotic resistance via molecular bypass	glycopeptide antibiotic	3000081.0	3000012	3002978	5	6	0	2	0.05	0	0.254374	0	0	0	0	0	0	0	0	0	0	0	0	1	3.39064	0	0	0	0	0	0	0	0	0	0	0	0	0	0	0	0	0	0
977	CARD_101527_TM_#01	CARD	lmrD	lmr	lmrD	efflux pump complex or subunit conferring antibiotic resistance	lincosamide antibiotic	17.0	3000159	3002882	4	124	0	51	1.03333	0	5.52448	0	0	0	0	0	0	0	0	0	0	0	0	4	1.63924	0	0	4	0.317102	0	0	0	0	0	0	0	0	0	0	0	0	0	0
978	CARD_100510_TM_#01	CARD	arr-5	arr	arr-5	antibiotic inactivation enzyme	rifampin, rifaximin, rifabutin, rifapentine, rifamycin antibiotic	3000169, 3000517, 3000530, 3000534, 3000157	3000557	3002850	5	66	0	36	0.55	0	3.53339	0	0	0	0	0	0	0	0	0	0	0	0	0	0	4	2.30816	1	0.164781	0	0	0	0	0	0	0	0	0	0	0	0	0	0
979	NCBI_200084_TM_#01	NCBI	AAC(6')-Il	AAC	AAC(6')-Il	antibiotic inactivation enzyme	aminoglycoside antibiotic	16.0	3000557	3004635	5	1713	0	1682	14.275	0	153.546	0	0	0	0	0	0	0	0	0	0	0	0	0	0	30	503.152	0	0	0	0	0	0	0	0	0	0	0	0	0	0	1682	11929.8
980	NCBI_200084_TM_#02	NCBI	AAC(6')-Il	AAC	AAC(6')-Il	antibiotic inactivation enzyme	aminoglycoside antibiotic	16.0	3000557	3004635	5	9862	0	9722	82.1833	0	887.478	0	0	0	0	0	0	0	0	0	0	0	0	0	0	140	273.178	0	0	0	0	0	0	0	0	0	0	0	0	0	0	9722	10182.1
981	RESF_302847_TM_#01	RESF	arr-3	arr	arr-3	antibiotic inactivation enzyme	rifampin, rifaximin, rifabutin, rifapentine, rifamycin antibiotic	3000169, 3000517, 3000530, 3000534, 3000157	3000557	3002848	5	505	0	199	4.20833	0	23.5764	0	0	0	0	0	0	0	0	0	0	0	0	0	0	17	10.0069	30	5.25881	0	0	0	0	0	0	0	0	0	0	0	0	0	0
982	CARD_100160_TM_#05	CARD	arr-4	arr	arr-4	antibiotic inactivation enzyme	rifampin, rifaximin, rifabutin, rifapentine, rifamycin antibiotic	3000169, 3000517, 3000530, 3000534, 3000157	3000557	3002849	5	160	0	73	1.33333	0	7.98037	0	0	0	0	0	0	0	0	0	0	0	0	0	0	2	7.35727	73	85.9906	0	0	0	0	0	0	0	0	0	0	0	0	0	0
983	CARD_100587_TM_#02	CARD	catB10	CAT	catB10	antibiotic inactivation enzyme	azidamfenicol, chloramphenicol, thiamphenicol, phenicol antibiotic	3000382, 3000385, 3000456, 3000387	3000557	3003110	4	1886	0	406	15.7167	0	53.9736	0	0	0	0	0	0	0	0	0	0	0	0	0	0	62	34.2885	38	6.13417	0	0	0	0	0	0	0	0	0	0	7	2.80884	0	0
984	CARD_102913_TM_#03	CARD	OXA-226	OXA	OXA-226	antibiotic inactivation enzyme	carbapenem, cephalosporin, penam	0000020, 0000032, 3000008	3000557	3001800	6	38	0	38	0.316667	0	3.46891	0	0	0	0	0	0	0	0	0	0	0	0	0	0	38	111.239	0	0	0	0	0	0	0	0	0	0	0	0	0	0	0	0
985	CARD_102913_TM_#04	CARD	OXA-226	OXA	OXA-226	antibiotic inactivation enzyme	carbapenem, cephalosporin, penam	0000020, 0000032, 3000008	3000557	3001800	6	35	0	35	0.291667	0	3.19505	0	0	0	0	0	0	0	0	0	0	0	0	0	0	35	88.4574	0	0	0	0	0	0	0	0	0	0	0	0	0	0	0	0
986	CARD_102913_TM_#05	CARD	OXA-226	OXA	OXA-226	antibiotic inactivation enzyme	carbapenem, cephalosporin, penam	0000020, 0000032, 3000008	3000557	3001800	6	65	0	65	0.541667	0	5.93366	0	0	0	0	0	0	0	0	0	0	0	0	0	0	65	137.863	0	0	0	0	0	0	0	0	0	0	0	0	0	0	0	0
987	CARD_102913_TM_#10	CARD	OXA-226	OXA	OXA-226	antibiotic inactivation enzyme	carbapenem, cephalosporin, penam	0000020, 0000032, 3000008	3000557	3001800	6	2	0	2	0.0166667	0	0.182574	0	0	0	0	0	0	0	0	0	0	0	0	0	0	2	31.6928	0	0	0	0	0	0	0	0	0	0	0	0	0	0	0	0
988	CARD_102913_TM_#11	CARD	OXA-226	OXA	OXA-226	antibiotic inactivation enzyme	carbapenem, cephalosporin, penam	0000020, 0000032, 3000008	3000557	3001800	6	33	0	33	0.275	0	3.01247	0	0	0	0	0	0	0	0	0	0	0	0	0	0	33	101.679	0	0	0	0	0	0	0	0	0	0	0	0	0	0	0	0
989	NCBI_202317_TM_#01	NCBI	OXA-21	OXA	OXA-21	antibiotic inactivation enzyme	carbapenem, cephalosporin, penam	0000020, 0000032, 3000008	3000557	3001416	6	26	0	26	0.216667	0	2.37346	0	0	0	0	0	0	0	0	0	0	0	0	0	0	26	8.02095	0	0	0	0	0	0	0	0	0	0	0	0	0	0	0	0
990	CARD_102128_TM_#04	CARD	CAT	CAT	chloramphenicol acetyltransferase (CAT)	antibiotic inactivation enzyme	phenicol antibiotic	3000387.0	3000557	3000122	3	1963	0	1766	16.3583	0	161.49	0	0	0	0	0	0	0	0	0	0	0	0	0	0	1	2.78383	1	0.590333	127	140.478	0	0	0	0	0	0	0	0	2	2.93028	0	0
991	CARD_102128_TM_#06	CARD	CAT	CAT	chloramphenicol acetyltransferase (CAT)	antibiotic inactivation enzyme	phenicol antibiotic	3000387.0	3000557	3000122	3	2006	0	1855	16.7167	0	169.711	0	0	0	0	0	0	0	0	0	0	0	0	0	0	1	2.16846	0	0	141	156.789	0	0	0	0	0	0	0	0	0	0	0	0
992	CARD_102128_TM_#10	CARD	CAT	CAT	chloramphenicol acetyltransferase (CAT)	antibiotic inactivation enzyme	phenicol antibiotic	3000387.0	3000557	3000122	3	2520	0	2388	21	0	218.138	0	0	0	0	0	0	0	0	0	0	0	0	0	0	1	1.92527	0	0	112	115.696	0	0	0	0	0	0	0	0	0	0	0	0
993	NCBI_200514_TM_#01	NCBI	vanC	van	vanC	protein(s) conferring antibiotic resistance via molecular bypass	glycopeptide antibiotic	3000081.0	3000012	3000368	6	661	0	250	5.50833	0	29.6138	0	0	0	0	0	0	0	0	0	0	0	0	0	0	3	6.79298	0	0	170	204.947	0	0	250	567.667	0	0	0	0	0	0	0	0
994	CARD_101628_TM_#01	CARD	mphB	mph	mphB	antibiotic inactivation enzyme	erythromycin, roxithromycin, telithromycin, clarithromycin, tylosin, spiramycin, azithromycin, dirithromycin, oleandomycin, macrolide antibiotic	0000006, 0000027, 0000057, 0000065, 3000145, 3000156, 3000158, 3000176, 3000867, 0000000	3000557	3000318	5	64064	0	63968	533.867	0	5839.38	0	0	0	0	0	0	0	0	0	0	0	0	0	0	1	0.268934	0	0	0	0	0	0	0	0	0	0	0	0	0	0	63968	8632.87
995	NCBI_201720_TM_#01	NCBI	VEB	VEB	VEB beta-lactamase	antibiotic inactivation enzyme	monobactam, cephalosporin	0000004, 0000032	3000557	3000043	5	1983	0	1926	16.525	0	175.852	0	0	0	0	0	0	0	0	0	0	0	0	0	0	1926	4159.28	0	0	0	0	0	0	0	0	0	0	0	0	0	0	0	0
996	NCBI_201720_TM_#02	NCBI	VEB	VEB	VEB beta-lactamase	antibiotic inactivation enzyme	monobactam, cephalosporin	0000004, 0000032	3000557	3000043	5	1473	0	1427	12.275	0	130.299	0	0	0	0	0	0	0	0	0	0	0	0	0	0	1427	9053.96	0	0	0	0	0	0	0	0	0	0	0	0	0	0	0	0
997	NCBI_201720_TM_#03	NCBI	VEB	VEB	VEB beta-lactamase	antibiotic inactivation enzyme	monobactam, cephalosporin	0000004, 0000032	3000557	3000043	5	1696	0	1606	14.1333	0	146.763	0	0	0	0	0	0	0	0	0	0	0	0	0	0	1606	11395	0	0	0	0	0	0	0	0	0	0	0	0	0	0	0	0
998	NCBI_201720_TM_#04	NCBI	VEB	VEB	VEB beta-lactamase	antibiotic inactivation enzyme	monobactam, cephalosporin	0000004, 0000032	3000557	3000043	5	3374	0	3235	28.1167	0	295.476	0	0	0	0	0	0	0	0	0	0	0	0	0	0	3235	9814.05	0	0	0	0	0	0	0	0	0	0	0	0	0	0	0	0
999	NCBI_201720_TM_#05	NCBI	VEB	VEB	VEB beta-lactamase	antibiotic inactivation enzyme	monobactam, cephalosporin	0000004, 0000032	3000557	3000043	5	7070	0	6819	58.9167	0	622.706	0	0	0	0	0	0	0	0	0	0	0	0	0	0	6819	10718.6	0	0	0	0	0	0	0	0	0	0	0	0	0	0	0	0
1000	NCBI_201720_TM_#06	NCBI	VEB	VEB	VEB beta-lactamase	antibiotic inactivation enzyme	monobactam, cephalosporin	0000004, 0000032	3000557	3000043	5	4690	0	4466	39.0833	0	408.029	0	0	0	0	0	0	0	0	0	0	0	0	0	0	4466	9794.75	0	0	0	0	0	0	0	0	0	0	0	0	0	0	0	0
1001	NCBI_201720_TM_#08	NCBI	VEB	VEB	VEB beta-lactamase	antibiotic inactivation enzyme	monobactam, cephalosporin	0000004, 0000032	3000557	3000043	5	688	0	660	5.73333	0	60.2822	0	0	0	0	0	0	0	0	0	0	0	0	0	0	660	9049.98	0	0	0	0	0	0	0	0	0	0	0	0	0	0	0	0
1002	CARD_101940_TM_#02	CARD	VIM-7	VIM	VIM-7	antibiotic inactivation enzyme	carbapenem, cephalosporin, cephamycin, penam	0000020, 0000032, 0000044, 3000008, 3003706	3000557	3002277	7	5684	0	2478	47.3667	0	302.311	0	0	0	0	0	0	0	0	0	0	0	0	0	0	1	7.92321	0	0	0	0	0	0	0	0	0	0	0	0	0	0	2478	11000.2
1003	RESF_303114_TM_#02	RESF	dfrA12	dfr	dfrA12	antibiotic target replacement protein	trimethoprim, diaminopyrimidine antibiotic	3000188, 3000171	3000381	3002858	5	94771	0	30068	789.758	0	3314.51	0	0	0	0	0	0	0	0	0	0	0	0	0	0	6403	15317.7	1412	1034.17	624	757.22	0	0	12702	29280	3082	24224.7	0	0	4	6.81608	0	0
1004	RESF_303114_TM_#06	RESF	dfrA12	dfr	dfrA12	antibiotic target replacement protein	trimethoprim, diaminopyrimidine antibiotic	3000188, 3000171	3000381	3002858	5	112406	0	32318	936.717	0	3718.55	0	0	0	0	0	0	0	0	0	0	0	0	0	0	7943	19024.6	1508	1059.52	736	899.674	0	0	14105	32204.1	4184	32438.7	0	0	1	1.82291	0	0
1005	NCBI_200190_TM_#01	NCBI	catA8	CAT	catA8	antibiotic inactivation enzyme	chloramphenicol, phenicol antibiotic	3000385, 3000387	3000557	3004658	4	1845	0	665	15.375	0	86.2221	0	0	0	0	0	0	0	0	0	0	0	0	0	0	1	3.88686	0	0	0	0	0	0	0	0	0	0	1	2.8851	0	0	0	0
1006	CARD_100321_TM_#03	CARD	OXA-31	OXA	OXA-31	antibiotic inactivation enzyme	carbapenem, cephalosporin, penam	0000020, 0000032, 3000008	3000557	3001425	6	31808	0	5493	265.067	0	804.795	0	0	0	0	0	0	0	0	0	0	0	0	0	0	893	2323.35	756	577.655	0	0	0	0	101	271.136	0	0	0	0	83	165.233	0	0
1007	NCBI_206418_TM_#03	NCBI	AAC(6')-31	AAC	AAC(6')-31	antibiotic inactivation enzyme	aminoglycoside antibiotic	16.0	3000557	3002585	5	85	0	48	0.708333	0	4.48414	0	0	0	0	0	0	0	0	0	0	0	0	0	0	48	128.99	1	0.707027	0	0	0	0	0	0	0	0	0	0	0	0	0	0
1008	NCBI_206418_TM_#04	NCBI	AAC(6')-31	AAC	AAC(6')-31	antibiotic inactivation enzyme	aminoglycoside antibiotic	16.0	3000557	3002585	5	23	0	18	0.191667	0	1.65664	0	0	0	0	0	0	0	0	0	0	0	0	0	0	18	74.4243	0	0	0	0	0	0	0	0	0	0	0	0	0	0	0	0
1009	NCBI_206418_TM_#06	NCBI	AAC(6')-31	AAC	AAC(6')-31	antibiotic inactivation enzyme	aminoglycoside antibiotic	16.0	3000557	3002585	5	59	0	46	0.491667	0	4.23272	0	0	0	0	0	0	0	0	0	0	0	0	0	0	46	123.107	0	0	0	0	0	0	0	0	0	0	0	0	0	0	0	0
1010	RESF_303128_TM_#01	RESF	dfrA13	dfr	dfrA13	antibiotic target replacement protein	trimethoprim, diaminopyrimidine antibiotic	3000188, 3000171	3000381	3003012	5	85403	0	26702	711.692	0	2964.07	0	0	0	0	0	0	0	0	0	0	0	0	0	0	5673	15769.8	1229	1055.74	573	804.526	0	0	11476	30688.1	2860	26190.9	0	0	3	5.87887	0	0
1011	RESF_302601_TM_#03	RESF	EreA	Ere	EreA	antibiotic inactivation enzyme	erythromycin, roxithromycin, clarithromycin, macrolide antibiotic	0000006, 0000027, 0000065, 0000000	3000557	3000361	5	26173	0	11689	218.108	0	1242.1	0	0	0	0	0	0	0	0	0	0	0	0	0	0	5396	12451.1	1731	1209.83	0	0	0	0	0	0	0	0	0	0	0	0	0	0
1012	RESF_302601_TM_#04	RESF	EreA	Ere	EreA	antibiotic inactivation enzyme	erythromycin, roxithromycin, clarithromycin, macrolide antibiotic	0000006, 0000027, 0000065, 0000000	3000557	3000361	5	27559	0	12412	229.658	0	1318.17	0	0	0	0	0	0	0	0	0	0	0	0	0	0	5809	12174.1	1775	1133.66	0	0	0	0	0	0	0	0	0	0	0	0	0	0
1013	RESF_302601_TM_#05	RESF	EreA	Ere	EreA	antibiotic inactivation enzyme	erythromycin, roxithromycin, clarithromycin, macrolide antibiotic	0000006, 0000027, 0000065, 0000000	3000557	3000361	5	22152	0	9778	184.6	0	1043.56	0	0	0	0	0	0	0	0	0	0	0	0	0	0	4538	13314.6	1402	1221.38	0	0	0	0	0	0	0	0	0	0	0	0	0	0
1014	RESF_302601_TM_#07	RESF	EreA	Ere	EreA	antibiotic inactivation enzyme	erythromycin, roxithromycin, clarithromycin, macrolide antibiotic	0000006, 0000027, 0000065, 0000000	3000557	3000361	5	26921	0	11936	224.342	0	1276.95	0	0	0	0	0	0	0	0	0	0	0	0	0	0	5744	12496.9	1748	1136.26	0	0	0	0	0	0	0	0	0	0	0	0	0	0
1015	RESF_302601_TM_#08	RESF	EreA	Ere	EreA	antibiotic inactivation enzyme	erythromycin, roxithromycin, clarithromycin, macrolide antibiotic	0000006, 0000027, 0000065, 0000000	3000557	3000361	5	22931	0	10429	191.092	0	1098.55	0	0	0	0	0	0	0	0	0	0	0	0	0	0	4746	13191.1	1490	1242.99	0	0	0	0	0	0	0	0	0	0	0	0	0	0
1016	RESF_302601_TM_#10	RESF	EreA	Ere	EreA	antibiotic inactivation enzyme	erythromycin, roxithromycin, clarithromycin, macrolide antibiotic	0000006, 0000027, 0000065, 0000000	3000557	3000361	5	23154	0	10666	192.95	0	1114.76	0	0	0	0	0	0	0	0	0	0	0	0	0	0	4557	12640.9	1625	1356.32	0	0	0	0	0	0	0	0	0	0	0	0	1	1.30026
1017	RESF_302601_TM_#12	RESF	EreA	Ere	EreA	antibiotic inactivation enzyme	erythromycin, roxithromycin, clarithromycin, macrolide antibiotic	0000006, 0000027, 0000065, 0000000	3000557	3000361	5	11841	0	5429	98.675	0	570.997	0	0	0	0	0	0	0	0	0	0	0	0	0	0	2471	11143.7	743	1018.32	0	0	0	0	0	0	0	0	0	0	0	0	0	0
1018	RESF_302601_TM_#14	RESF	EreA	Ere	EreA	antibiotic inactivation enzyme	erythromycin, roxithromycin, clarithromycin, macrolide antibiotic	0000006, 0000027, 0000065, 0000000	3000557	3000361	5	22267	0	9950	185.558	0	1057.83	0	0	0	0	0	0	0	0	0	0	0	0	0	0	4700	11288.9	1413	1023.05	0	0	0	0	0	0	0	0	0	0	0	0	0	0
1019	CARD_100592_TM_#01	CARD	smeF	sme	smeF	efflux pump complex or subunit conferring antibiotic resistance	antibiotic molecule	1000003.0	3000159	3003057	4	7647	0	7586	63.725	0	692.471	0	0	0	0	0	0	0	0	0	0	0	0	0	0	1	0.268934	0	0	0	0	47	69.7971	0	0	0	0	0	0	0	0	0	0
1020	NCBI_205260_TM_#01	NCBI	tet(C)	tet	tet(C)	efflux pump complex or subunit conferring antibiotic resistance	tetracycline	51.0	3000159	3000167	4	20722	0	8337	172.683	0	927.644	0	0	0	0	0	0	0	0	0	0	0	0	0	0	4336	10192.7	1546	1059.39	0	0	0	0	0	0	1	7.56774	0	0	0	0	0	0
1021	NCBI_205260_TM_#02	NCBI	tet(C)	tet	tet(C)	efflux pump complex or subunit conferring antibiotic resistance	tetracycline	51.0	3000159	3000167	4	20478	0	8423	170.65	0	922.555	0	0	0	0	0	0	0	0	0	0	0	0	0	0	4189	9317.36	1402	907.834	0	0	0	0	0	0	0	0	0	0	0	0	0	0
1022	NCBI_205260_TM_#09	NCBI	tet(C)	tet	tet(C)	efflux pump complex or subunit conferring antibiotic resistance	tetracycline	51.0	3000159	3000167	4	6762	0	2786	56.35	0	305.366	0	0	0	0	0	0	0	0	0	0	0	0	0	0	1424	12115.7	533	1404.18	1	3.98264	0	0	0	0	0	0	0	0	0	0	0	0
1023	RESF_302884_TM_#06	RESF	sul2	sul	sul2	antibiotic target replacement protein	sulfadiazine, sulfadimidine, sulfadoxine, sulfamethoxazole, sulfisoxazole, sulfacetamide, mafenide, sulfasalazine, sulfamethizole, sulfonamide antibiotic	3000324, 3000325, 3000327, 3000329, 3000330, 3000683, 3000684, 3000698, 3000699, 3000282	3000381	3000412	4	154	0	37	1.28333	0	4.28047	0	0	0	0	0	0	0	0	0	0	0	0	0	0	2	7.65338	8	13.3115	0	0	0	0	2	5.41286	0	0	0	0	0	0	2	3.54716
1024	RESF_300063_TM_#04	RESF	ANT(2'')-Ia	ANT	ANT(2'')-Ia	antibiotic inactivation enzyme	gentamicin C, kanamycin A, tobramycin, gentamicin B, plazomicin, aminoglycoside antibiotic	0000014, 0000049, 0000052, 3000655, 3003675, 0000016	3000557	3000230	5	2483	0	1067	20.6917	0	109.996	0	0	0	0	0	0	0	0	0	0	0	0	0	0	298	994.487	0	0	0	0	0	0	84	269.441	0	0	0	0	0	0	0	0
1025	RESF_301894_TM_#02	RESF	VIM	VIM	VIM beta-lactamase	antibiotic inactivation enzyme	carbapenem, cephalosporin, cephamycin, penam, penem	0000020, 0000032, 0000044, 3000008, 3003706	3000557	3000021	6	16355	0	6692	136.292	0	856.866	0	0	0	0	0	0	0	0	0	0	0	0	0	0	1	3.07468	0	0	0	0	0	0	0	0	0	0	0	0	0	0	6692	9647.81
1026	CARD_101560_TM_#03	CARD	AAC(6')	AAC	AAC(6')	antibiotic inactivation enzyme	aminoglycoside antibiotic	16.0	3000557	3000345	4	1	0	1	0.00833333	0	0.0912871	0	0	0	0	0	0	0	0	0	0	0	0	0	0	1	3.32264	0	0	0	0	0	0	0	0	0	0	0	0	0	0	0	0
1027	NCBI_200527_TM_#01	NCBI	vanHB	van	vanHB	protein(s) conferring antibiotic resistance via molecular bypass	glycopeptide antibiotic	3000081.0	3000012	3002943	5	568	0	441	4.73333	0	40.5381	0	0	0	0	0	0	0	0	0	0	0	0	0	0	0	0	4	3.20023	0	0	0	0	0	0	0	0	5	9.56189	0	0	0	0
1028	NCBI_200527_TM_#02	NCBI	vanHB	van	vanHB	protein(s) conferring antibiotic resistance via molecular bypass	glycopeptide antibiotic	3000081.0	3000012	3002943	5	259	0	204	2.15833	0	18.7778	0	0	0	0	0	0	0	0	0	0	0	0	0	0	0	0	8	9.72869	0	0	0	0	0	0	0	0	0	0	0	0	0	0
1029	NCBI_200527_TM_#03	NCBI	vanHB	van	vanHB	protein(s) conferring antibiotic resistance via molecular bypass	glycopeptide antibiotic	3000081.0	3000012	3002943	5	204	0	170	1.7	0	15.6536	0	0	0	0	0	0	0	0	0	0	0	0	0	0	0	0	3	2.80635	0	0	0	0	0	0	0	0	0	0	0	0	0	0
1030	NCBI_200527_TM_#04	NCBI	vanHB	van	vanHB	protein(s) conferring antibiotic resistance via molecular bypass	glycopeptide antibiotic	3000081.0	3000012	3002943	5	144	0	110	1.2	0	10.201	0	0	0	0	0	0	0	0	0	0	0	0	0	0	0	0	3	6.2901	0	0	0	0	0	0	0	0	1	5.27278	0	0	0	0
1031	NCBI_200527_TM_#12	NCBI	vanHB	van	vanHB	protein(s) conferring antibiotic resistance via molecular bypass	glycopeptide antibiotic	3000081.0	3000012	3002943	5	314	0	269	2.61667	0	24.6011	0	0	0	0	0	0	0	0	0	0	0	0	0	0	0	0	3	2.30903	0	0	0	0	0	0	0	0	5	8.59048	0	0	0	0
1032	CARD_101177_TM_#01	CARD	ceoB	ceo	ceoB	efflux pump complex or subunit conferring antibiotic resistance	antibiotic molecule	1000003.0	3000159	3003010	4	64	0	28	0.533333	0	3.26667	0	0	0	0	0	0	0	0	0	0	0	0	0	0	0	0	28	2.15441	0	0	0	0	0	0	0	0	0	0	0	0	0	0
1033	NCBI_203552_TM_#03	NCBI	OXA-256	OXA	OXA-256	antibiotic inactivation enzyme	carbapenem, cephalosporin, penam	0000020, 0000032, 3000008	3000557	3001502	6	16275	0	7630	135.625	0	847.613	0	0	0	0	0	0	0	0	0	0	0	0	0	0	0	0	7630	8143.93	0	0	0	0	0	0	0	0	0	0	0	0	0	0
1034	NCBI_203552_TM_#04	NCBI	OXA-256	OXA	OXA-256	antibiotic inactivation enzyme	carbapenem, cephalosporin, penam	0000020, 0000032, 3000008	3000557	3001502	6	26440	0	12688	220.333	0	1376.06	0	0	0	0	0	0	0	0	0	0	0	0	0	0	0	0	12688	8399.19	0	0	0	0	0	0	0	0	0	0	0	0	1	1.09495
1035	NCBI_203552_TM_#05	NCBI	OXA-256	OXA	OXA-256	antibiotic inactivation enzyme	carbapenem, cephalosporin, penam	0000020, 0000032, 3000008	3000557	3001502	6	12575	0	6087	104.792	0	659.173	0	0	0	0	0	0	0	0	0	0	0	0	0	0	0	0	6087	8365.77	0	0	0	0	0	0	0	0	0	0	0	0	0	0
1036	NCBI_203552_TM_#07	NCBI	OXA-256	OXA	OXA-256	antibiotic inactivation enzyme	carbapenem, cephalosporin, penam	0000020, 0000032, 3000008	3000557	3001502	6	20490	0	9847	170.75	0	1067.17	0	0	0	0	0	0	0	0	0	0	0	0	0	0	0	0	9847	8665.73	0	0	0	0	0	0	0	0	0	0	0	0	0	0
1037	NCBI_203552_TM_#09	NCBI	OXA-256	OXA	OXA-256	antibiotic inactivation enzyme	carbapenem, cephalosporin, penam	0000020, 0000032, 3000008	3000557	3001502	6	4189	0	2189	34.9083	0	226.02	0	0	0	0	0	0	0	0	0	0	0	0	0	0	0	0	2189	1791.06	0	0	0	0	0	0	0	0	0	0	0	0	0	0
1038	NCBI_203552_TM_#10	NCBI	OXA-256	OXA	OXA-256	antibiotic inactivation enzyme	carbapenem, cephalosporin, penam	0000020, 0000032, 3000008	3000557	3001502	6	12083	0	5932	100.692	0	637.647	0	0	0	0	0	0	0	0	0	0	0	0	0	0	0	0	5932	9624.93	0	0	0	0	0	0	0	0	0	0	0	0	0	0
1039	RESF_302704_TM_#01	RESF	cmlB1	cml	cmlB1	efflux pump complex or subunit conferring antibiotic resistance	chloramphenicol	3000385.0	3000159	3002699	4	165	0	93	1.375	0	9.22735	0	0	0	0	0	0	0	0	0	0	0	0	0	0	0	0	93	6.95245	0	0	0	0	0	0	0	0	0	0	0	0	0	0
1040	CARD_102621_TM_#07	CARD	clbA	clb	clbA	antibiotic target modifying enzyme	lincomycin, clindamycin, azidamfenicol, chloramphenicol, thiamphenicol, pristinamycin IIA, tiamulin, madumycin II, griseoviridin, dalfopristin, lincosamide antibiotic, streptogramin antibiotic, oxazolidinone antibiotic, phenicol antibiotic	0000046, 0000066, 3000382, 3000385, 3000456, 3000669, 3000671, 3000672, 3000673, 3000674, 0000017, 0000026, 3000079, 3000387	3000519	3002814	8	4	0	2	0.0333333	0	0.257112	0	0	0	0	0	0	0	0	0	0	0	0	0	0	0	0	2	1.64336	0	0	0	0	0	0	0	0	0	0	0	0	2	2.81136
1041	CARD_102621_TM_#08	CARD	clbA	clb	clbA	antibiotic target modifying enzyme	lincomycin, clindamycin, azidamfenicol, chloramphenicol, thiamphenicol, pristinamycin IIA, tiamulin, madumycin II, griseoviridin, dalfopristin, lincosamide antibiotic, streptogramin antibiotic, oxazolidinone antibiotic, phenicol antibiotic	0000046, 0000066, 3000382, 3000385, 3000456, 3000669, 3000671, 3000672, 3000673, 3000674, 0000017, 0000026, 3000079, 3000387	3000519	3002814	8	81	0	43	0.675	0	4.40428	0	0	0	0	0	0	0	0	0	0	0	0	0	0	0	0	2	1.28009	0	0	0	0	0	0	0	0	13	21.783	0	0	4	4.37981
1042	ARGA_401412_TM_#01	ARGA	ADC	ADC	ADC beta-lactamase without carbapenemase activity	antibiotic inactivation enzyme	cephalosporin	32.0	3000557	3003846	5	39	0	17	0.325	0	1.95823	0	0	0	0	0	0	0	0	0	0	0	0	0	0	0	0	4	5.06703	0	0	0	0	0	0	0	0	0	0	0	0	0	0
1043	CARD_100160_TM_#04	CARD	arr-4	arr	arr-4	antibiotic inactivation enzyme	rifampin, rifaximin, rifabutin, rifapentine, rifamycin antibiotic	3000169, 3000517, 3000530, 3000534, 3000157	3000557	3002849	5	15	0	4	0.125	0	0.558547	0	0	0	0	0	0	0	0	0	0	0	0	0	0	0	0	2	1.57933	0	0	0	0	0	0	0	0	0	0	0	0	0	0
1044	CARD_102130_TM_#01	CARD	FosB	Fos	Staphylococcus aureus FosB	antibiotic inactivation enzyme	fosfomycin	25.0	3000557	3004661	5	3170	0	3162	26.4167	0	288.645	0	0	0	0	0	0	0	0	0	0	0	0	0	0	0	0	8	1.44772	0	0	0	0	0	0	0	0	0	0	0	0	0	0
1045	RESF_300964_TM_#07	RESF	OXA-243	OXA	OXA-243	antibiotic inactivation enzyme	carbapenem, cephalosporin, penam	0000020, 0000032, 3000008	3000557	3001610	6	1	0	1	0.00833333	0	0.0912871	0	0	0	0	0	0	0	0	0	0	0	0	0	0	0	0	1	0.563003	0	0	0	0	0	0	0	0	0	0	0	0	0	0
1046	CARD_102412_TM_#01	CARD	CAT	CAT	Vibrio anguillarum chloramphenicol acetyltransferase	antibiotic inactivation enzyme	chloramphenicol, phenicol antibiotic	3000385, 3000387	3000557	3004460	4	2412	0	708	20.1	0	92.8701	0	0	0	0	0	0	0	0	0	0	0	0	0	0	0	0	14	1.64956	0	0	0	0	8	2.91384	0	0	19	5.65233	0	0	0	0
1047	CARD_100854_TM_#04	CARD	OXA-5	OXA	OXA-5	antibiotic inactivation enzyme	carbapenem, cephalosporin, penam	0000020, 0000032, 3000008	3000557	3001400	6	3	0	3	0.025	0	0.273861	0	0	0	0	0	0	0	0	0	0	0	0	0	0	0	0	3	2.07305	0	0	0	0	0	0	0	0	0	0	0	0	0	0
1048	CARD_100854_TM_#05	CARD	OXA-5	OXA	OXA-5	antibiotic inactivation enzyme	carbapenem, cephalosporin, penam	0000020, 0000032, 3000008	3000557	3001400	6	24022	0	11595	200.183	0	1254.01	0	0	0	0	0	0	0	0	0	0	0	0	0	0	0	0	11595	7860.37	0	0	0	0	0	0	0	0	0	0	0	0	0	0
1049	CARD_100854_TM_#08	CARD	OXA-5	OXA	OXA-5	antibiotic inactivation enzyme	carbapenem, cephalosporin, penam	0000020, 0000032, 3000008	3000557	3001400	6	143	0	72	1.19167	0	7.53289	0	0	0	0	0	0	0	0	0	0	0	0	0	0	0	0	72	189.148	0	0	0	0	0	0	0	0	0	0	0	0	0	0
1050	NCBI_200502_TM_#02	NCBI	vanB	van	vanB	protein(s) conferring antibiotic resistance via molecular bypass	glycopeptide antibiotic	3000081.0	3000012	3000013	6	153	0	117	1.275	0	10.7687	0	0	0	0	0	0	0	0	0	0	0	0	0	0	0	0	6	8.2915	0	0	0	0	0	0	0	0	0	0	0	0	0	0
1051	NCBI_200502_TM_#07	NCBI	vanB	van	vanB	protein(s) conferring antibiotic resistance via molecular bypass	glycopeptide antibiotic	3000081.0	3000012	3000013	6	541	0	380	4.50833	0	35.5272	0	0	0	0	0	0	0	0	0	0	0	0	0	0	0	0	32	29.1297	0	0	0	0	0	0	0	0	6	11.9674	0	0	0	0
1052	RESF_300203_TM_#02	RESF	APH(3')-IIa	APH	APH(3')-IIa	antibiotic inactivation enzyme	ribostamycin, butirosin, gentamicin B, paromomycin, neomycin, G418, aminoglycoside antibiotic	0000021, 0000024, 3000655, 3000657, 0000005, 3000653, 0000016	3000557	3002644	5	870	0	860	7.25	0	78.5011	0	0	0	0	0	0	0	0	0	0	0	0	0	0	0	0	4	0.437441	0	0	0	0	0	0	0	0	0	0	0	0	0	0
1053	NCBI_200583_TM_#01	NCBI	vanWB	van	vanWB	protein(s) conferring antibiotic resistance via molecular bypass	glycopeptide antibiotic	3000081.0	3000012	3002964	5	433	0	384	3.60833	0	35.1174	0	0	0	0	0	0	0	0	0	0	0	0	0	0	0	0	3	2.06769	0	0	0	0	0	0	0	0	1	1.48457	0	0	0	0
1054	NCBI_200583_TM_#07	NCBI	vanWB	van	vanWB	protein(s) conferring antibiotic resistance via molecular bypass	glycopeptide antibiotic	3000081.0	3000012	3002964	5	393	0	330	3.275	0	30.1612	0	0	0	0	0	0	0	0	0	0	0	0	0	0	0	0	8	4.9501	0	0	0	0	0	0	0	0	1	1.47029	0	0	0	0
1055	NCBI_200583_TM_#08	NCBI	vanWB	van	vanWB	protein(s) conferring antibiotic resistance via molecular bypass	glycopeptide antibiotic	3000081.0	3000012	3002964	5	159	0	141	1.325	0	12.892	0	0	0	0	0	0	0	0	0	0	0	0	0	0	0	0	8	19.1014	0	0	0	0	0	0	0	0	0	0	0	0	0	0
1056	NCBI_200583_TM_#09	NCBI	vanWB	van	vanWB	protein(s) conferring antibiotic resistance via molecular bypass	glycopeptide antibiotic	3000081.0	3000012	3002964	5	426	0	337	3.55	0	31.1094	0	0	0	0	0	0	0	0	0	0	0	0	0	0	0	0	12	7.99956	0	0	0	0	0	0	0	0	1	1.56031	0	0	0	0
1057	NCBI_200583_TM_#10	NCBI	vanWB	van	vanWB	protein(s) conferring antibiotic resistance via molecular bypass	glycopeptide antibiotic	3000081.0	3000012	3002964	5	208	0	156	1.73333	0	14.5987	0	0	0	0	0	0	0	0	0	0	0	0	0	0	0	0	6	8.89819	0	0	0	0	0	0	0	0	0	0	0	0	0	0
1058	CARD_101569_TM_#05	CARD	vanXB	van	vanXB	protein(s) conferring antibiotic resistance via molecular bypass	glycopeptide antibiotic	3000081.0	3000012	3002950	5	469	0	349	3.90833	0	32.0255	0	0	0	0	0	0	0	0	0	0	0	0	0	0	0	0	10	5.68265	0	0	0	0	0	0	0	0	6	8.57442	0	0	0	0
1059	CARD_101569_TM_#06	CARD	vanXB	van	vanXB	protein(s) conferring antibiotic resistance via molecular bypass	glycopeptide antibiotic	3000081.0	3000012	3002950	5	221	0	174	1.84167	0	16	0	0	0	0	0	0	0	0	0	0	0	0	0	0	0	0	9	7.39512	0	0	0	0	0	0	0	0	3	6.19908	0	0	0	0
1060	CARD_101569_TM_#08	CARD	vanXB	van	vanXB	protein(s) conferring antibiotic resistance via molecular bypass	glycopeptide antibiotic	3000081.0	3000012	3002950	5	176	0	130	1.46667	0	12.1205	0	0	0	0	0	0	0	0	0	0	0	0	0	0	0	0	8	12.4727	0	0	0	0	0	0	0	0	0	0	0	0	0	0
1061	CARD_100127_TM_#03	CARD	vanRB	van	vanRB	protein(s) conferring antibiotic resistance via molecular bypass	glycopeptide antibiotic	3000081.0	3000012	3002921	6	232	0	178	1.93333	0	16.6308	0	0	0	0	0	0	0	0	0	0	0	0	0	0	0	0	1	1.12601	0	0	0	0	0	0	0	0	0	0	0	0	0	0
1062	CARD_100127_TM_#05	CARD	vanRB	van	vanRB	protein(s) conferring antibiotic resistance via molecular bypass	glycopeptide antibiotic	3000081.0	3000012	3002921	6	353	0	312	2.94167	0	28.5157	0	0	0	0	0	0	0	0	0	0	0	0	0	0	0	0	7	4.62642	0	0	0	0	0	0	0	0	2	3.32414	0	0	0	0
1063	CARD_100127_TM_#07	CARD	vanRB	van	vanRB	protein(s) conferring antibiotic resistance via molecular bypass	glycopeptide antibiotic	3000081.0	3000012	3002921	6	144	0	130	1.2	0	11.8758	0	0	0	0	0	0	0	0	0	0	0	0	0	0	0	0	6	14.7668	0	0	0	0	0	0	0	0	0	0	0	0	0	0
1064	NCBI_206682_TM_#03	NCBI	AAC(6')-Ie-APH(2'')-Ia	AAC	AAC(6')-Ie-APH(2'')-Ia	antibiotic inactivation enzyme	plazomicin, amikacin, gentamicin C, sisomicin, netilmicin, kanamycin A, tobramycin, isepamicin, arbekacin, gentamicin B, aminoglycoside antibiotic	3003675, 0000013, 0000014, 0000035, 0000038, 0000049, 0000052, 3000652, 3000654, 3000655, 0000016	3000557	3002597	5	220	0	91	1.83333	0	9.59371	0	0	0	0	0	0	0	0	0	0	0	0	0	0	0	0	27	29.9916	0	0	0	0	0	0	0	0	0	0	0	0	0	0
1065	NCBI_204876_TM_#02	NCBI	AAC(6')-Im	AAC	AAC(6')-Im	antibiotic inactivation enzyme	dibekacin, amikacin, netilmicin, kanamycin A, tobramycin, aminoglycoside antibiotic	0000007, 0000013, 0000038, 0000049, 0000052, 0000016	3000557	3004629	5	5496	0	1728	45.8	0	213.438	0	0	0	0	0	0	0	0	0	0	0	0	0	0	0	0	2	1.64336	2	2.79861	0	0	0	0	0	0	451	1061.42	0	0	1728	2616.57
1066	NCBI_204876_TM_#05	NCBI	AAC(6')-Im	AAC	AAC(6')-Im	antibiotic inactivation enzyme	dibekacin, amikacin, netilmicin, kanamycin A, tobramycin, aminoglycoside antibiotic	0000007, 0000013, 0000038, 0000049, 0000052, 0000016	3000557	3004629	5	2349	0	631	19.575	0	88.996	0	0	0	0	0	0	0	0	0	0	0	0	0	0	0	0	2	4.67726	0	0	0	0	0	0	0	0	212	1290.3	0	0	631	2620.31
1067	CARD_102047_TM_#01	CARD	cdeA	cdeA	cdeA	efflux pump complex or subunit conferring antibiotic resistance	acriflavine, fluoroquinolone antibiotic	0000045, 0000001	3000159	3003835	4	1352	0	522	11.2667	0	63.6301	0	0	0	0	0	0	0	0	0	0	0	0	0	0	0	0	20	1.57911	0	0	0	0	0	0	0	0	0	0	0	0	0	0
1068	NCBI_200518_TM_#04	NCBI	vanD	van	vanD	protein(s) conferring antibiotic resistance via molecular bypass	glycopeptide antibiotic	3000081.0	3000012	3000005	6	340	0	78	2.83333	0	11.3902	0	0	0	0	0	0	0	0	0	0	0	0	0	0	0	0	7	12.6721	0	0	0	0	0	0	0	0	5	45.4454	3	16.1438	0	0
1069	CARD_102326_TM_#01	CARD	AxyX	Axy	AxyX	efflux pump complex or subunit conferring antibiotic resistance	antibiotic molecule	1000003.0	3000159	3004143	4	5	0	3	0.0416667	0	0.327861	0	0	0	0	0	0	0	0	0	0	0	0	0	0	0	0	3	0.238137	0	0	0	0	0	0	0	0	0	0	0	0	0	0
1070	CARD_100458_TM_#01	CARD	cmlB	cml	cmlB	efflux pump complex or subunit conferring antibiotic resistance	chloramphenicol	3000385.0	3000159	3002698	4	2445	0	1098	20.375	0	121.27	0	0	0	0	0	0	0	0	0	0	0	0	0	0	0	0	1098	84.038	0	0	0	0	0	0	0	0	0	0	0	0	0	0
1071	CARD_100119_TM_#01	CARD	arr-8	arr	arr-8	antibiotic inactivation enzyme	rifampin, rifaximin, rifabutin, rifapentine, rifamycin antibiotic	3000169, 3000517, 3000530, 3000534, 3000157	3000557	3002853	5	2	0	1	0.0166667	0	0.128556	0	0	0	0	0	0	0	0	0	0	0	0	0	0	0	0	1	0.164781	0	0	0	0	0	0	0	0	0	0	0	0	0	0
1072	ARGA_402012_TM_#10	ARGA	cmlA5	cml	cmlA5	efflux pump complex or subunit conferring antibiotic resistance	chloramphenicol	3000385.0	3000159	3002695	4	8037	0	3514	66.975	0	393.659	0	0	0	0	0	0	0	0	0	0	0	0	0	0	0	0	3514	7960.06	0	0	0	0	0	0	0	0	0	0	0	0	0	0
1073	ARGA_402012_TM_#13	ARGA	cmlA5	cml	cmlA5	efflux pump complex or subunit conferring antibiotic resistance	chloramphenicol	3000385.0	3000159	3002695	4	13145	0	5987	109.542	0	656.672	0	0	0	0	0	0	0	0	0	0	0	0	0	0	0	0	5987	4983.52	0	0	0	0	0	0	0	0	0	0	0	0	0	0
1074	CARD_102668_TM_#01	CARD	CrcB	Crc	CrcB	efflux pump complex or subunit conferring antibiotic resistance	aminoglycoside antibiotic	16.0	3000159	3005049	4	71517	0	35386	595.975	0	3881.77	0	0	0	0	0	0	0	0	0	0	0	0	0	0	0	0	1	0.21951	0	0	0	0	0	0	0	0	1	0.552024	1	0.565956	0	0
1075	NCBI_200571_TM_#01	NCBI	vanSB	van	vanSB	protein(s) conferring antibiotic resistance via molecular bypass	glycopeptide antibiotic	3000081.0	3000012	3002932	6	204	0	175	1.7	0	16.0339	0	0	0	0	0	0	0	0	0	0	0	0	0	0	0	0	1	0.935451	0	0	0	0	0	0	0	0	0	0	0	0	0	0
1076	NCBI_200571_TM_#03	NCBI	vanSB	van	vanSB	protein(s) conferring antibiotic resistance via molecular bypass	glycopeptide antibiotic	3000081.0	3000012	3002932	6	278	0	235	2.31667	0	21.5	0	0	0	0	0	0	0	0	0	0	0	0	0	0	0	0	3	2.89544	0	0	0	0	0	0	0	0	2	3.55606	0	0	0	0
1077	NCBI_200571_TM_#04	NCBI	vanSB	van	vanSB	protein(s) conferring antibiotic resistance via molecular bypass	glycopeptide antibiotic	3000081.0	3000012	3002932	6	170	0	147	1.41667	0	13.4705	0	0	0	0	0	0	0	0	0	0	0	0	0	0	0	0	2	2.2945	0	0	0	0	0	0	0	0	0	0	0	0	0	0
1078	NCBI_200571_TM_#05	NCBI	vanSB	van	vanSB	protein(s) conferring antibiotic resistance via molecular bypass	glycopeptide antibiotic	3000081.0	3000012	3002932	6	382	0	339	3.18333	0	31.0557	0	0	0	0	0	0	0	0	0	0	0	0	0	0	0	0	10	8.28854	0	0	0	0	0	0	0	0	0	0	0	0	0	0
1079	NCBI_200571_TM_#07	NCBI	vanSB	van	vanSB	protein(s) conferring antibiotic resistance via molecular bypass	glycopeptide antibiotic	3000081.0	3000012	3002932	6	459	0	338	3.825	0	31.3869	0	0	0	0	0	0	0	0	0	0	0	0	0	0	0	0	1	0.732582	0	0	0	0	0	0	0	0	1	1.8423	0	0	0	0
1080	NCBI_200571_TM_#10	NCBI	vanSB	van	vanSB	protein(s) conferring antibiotic resistance via molecular bypass	glycopeptide antibiotic	3000081.0	3000012	3002932	6	302	0	209	2.51667	0	20.4701	0	0	0	0	0	0	0	0	0	0	0	0	0	0	0	0	2	2.58742	0	0	0	0	0	0	0	0	1	3.25342	0	0	0	0
1081	RESF_300095_TM_#01	RESF	APH(2'')-IIa	APH	APH(2'')-IIa	antibiotic inactivation enzyme	plazomicin, amikacin, gentamicin C, sisomicin, netilmicin, kanamycin A, tobramycin, isepamicin, arbekacin, gentamicin B, aminoglycoside antibiotic	3003675, 0000013, 0000014, 0000035, 0000038, 0000049, 0000052, 3000652, 3000654, 3000655, 0000016	3000557	3002635	5	3754	0	1287	31.2833	0	155.621	0	0	0	0	0	0	0	0	0	0	0	0	0	0	0	0	2	1.8709	2	3.18611	0	0	0	0	0	0	351	890.891	0	0	1287	2173.26
1082	RESF_300095_TM_#04	RESF	APH(2'')-IIa	APH	APH(2'')-IIa	antibiotic inactivation enzyme	plazomicin, amikacin, gentamicin C, sisomicin, netilmicin, kanamycin A, tobramycin, isepamicin, arbekacin, gentamicin B, aminoglycoside antibiotic	3003675, 0000013, 0000014, 0000035, 0000038, 0000049, 0000052, 3000652, 3000654, 3000655, 0000016	3000557	3002635	5	3908	0	1315	32.5667	0	159.095	0	0	0	0	0	0	0	0	0	0	0	0	0	0	0	0	3	2.5692	1	1.45843	0	0	0	0	0	0	299	689.177	0	0	1315	2127.57
1083	RESF_300095_TM_#06	RESF	APH(2'')-IIa	APH	APH(2'')-IIa	antibiotic inactivation enzyme	plazomicin, amikacin, gentamicin C, sisomicin, netilmicin, kanamycin A, tobramycin, isepamicin, arbekacin, gentamicin B, aminoglycoside antibiotic	3003675, 0000013, 0000014, 0000035, 0000038, 0000049, 0000052, 3000652, 3000654, 3000655, 0000016	3000557	3002635	5	6982	0	2099	58.1833	0	271.864	0	0	0	0	0	0	0	0	0	0	0	0	0	0	0	0	12	5.64509	2	1.37151	0	0	0	0	0	0	670	797.694	0	0	2099	1703.48
1084	NCBI_204864_TM_#03	NCBI	vanYB	van	vanYB	protein(s) conferring antibiotic resistance via molecular bypass	glycopeptide antibiotic	3000081.0	3000012	3002956	5	449	0	369	3.74167	0	33.9539	0	0	0	0	0	0	0	0	0	0	0	0	0	0	0	0	8	4.96362	0	0	0	0	0	0	0	0	0	0	0	0	0	0
1085	NCBI_204864_TM_#06	NCBI	vanYB	van	vanYB	protein(s) conferring antibiotic resistance via molecular bypass	glycopeptide antibiotic	3000081.0	3000012	3002956	5	265	0	230	2.20833	0	21.0146	0	0	0	0	0	0	0	0	0	0	0	0	0	0	0	0	5	5.19711	0	0	0	0	0	0	0	0	1	1.98585	0	0	0	0
1086	NCBI_204864_TM_#07	NCBI	vanYB	van	vanYB	protein(s) conferring antibiotic resistance via molecular bypass	glycopeptide antibiotic	3000081.0	3000012	3002956	5	672	0	551	5.6	0	50.6408	0	0	0	0	0	0	0	0	0	0	0	0	0	0	0	0	5	2.141	0	0	0	0	0	0	0	0	2	2.15367	0	0	0	0
1087	CARD_101304_TM_#01	CARD	arlR	arl	arlR	protein(s) and two-component regulatory system modulating antibiotic efflux	antibiotic molecule	1000003.0	3000451	3000838	4	27281	0	22574	227.342	0	2094.08	0	0	0	0	0	0	0	0	0	0	0	0	0	0	0	0	1	0.110755	0	0	0	0	0	0	0	0	0	0	0	0	0	0
1088	CARD_102420_TM_#05	CARD	OXA	OXA	OXA beta-lactamase	antibiotic inactivation enzyme	carbapenem, cephalosporin, penam	0000020, 0000032, 3000008	3000557	3000017	5	12237	0	5084	101.975	0	564.494	0	0	0	0	0	0	0	0	0	0	0	0	0	0	0	0	3018	6388.15	0	0	0	0	0	0	0	0	0	0	0	0	0	0
1089	CARD_102420_TM_#08	CARD	OXA	OXA	OXA beta-lactamase	antibiotic inactivation enzyme	carbapenem, cephalosporin, penam	0000020, 0000032, 3000008	3000557	3000017	5	2211	0	863	18.425	0	99.6279	0	0	0	0	0	0	0	0	0	0	0	0	0	0	0	0	560	565.723	0	0	0	0	0	0	0	0	0	0	0	0	0	0
1090	CARD_102420_TM_#09	CARD	OXA	OXA	OXA beta-lactamase	antibiotic inactivation enzyme	carbapenem, cephalosporin, penam	0000020, 0000032, 3000008	3000557	3000017	5	26322	0	10644	219.35	0	1206.78	0	0	0	0	0	0	0	0	0	0	0	0	0	0	0	0	6722	5001.45	0	0	0	0	0	0	0	0	0	0	0	0	0	0
1091	CARD_102420_TM_#11	CARD	OXA	OXA	OXA beta-lactamase	antibiotic inactivation enzyme	carbapenem, cephalosporin, penam	0000020, 0000032, 3000008	3000557	3000017	5	11130	0	4647	92.75	0	525.042	0	0	0	0	0	0	0	0	0	0	0	0	0	0	0	0	3059	3589.89	0	0	0	0	0	0	0	0	0	0	0	0	0	0
1092	CARD_101773_TM_#01	CARD	adeN	ade	adeN	protein(s) and two-component regulatory system modulating antibiotic efflux	antibiotic molecule	1000003.0	3000451	3000559	3	117527	0	43077	979.392	0	5224.54	0	0	0	0	0	0	0	0	0	0	0	0	0	0	0	0	30693	3572.94	0	0	0	0	0	0	0	0	0	0	0	0	0	0
1093	RESF_303016_TM_#01	RESF	Tet(X6)	tet	Tet(X6)	antibiotic inactivation enzyme	tetracycline antibiotic	3000050.0	3000557	3005056	4	18557	0	12558	154.642	0	1174.66	0	0	0	0	0	0	0	0	0	0	0	0	0	0	0	0	97	20.8687	0	0	0	0	0	0	0	0	2660	1444.78	565	316.01	0	0
1094	RESF_303016_TM_#03	RESF	Tet(X6)	tet	Tet(X6)	antibiotic inactivation enzyme	tetracycline antibiotic	3000050.0	3000557	3005056	4	271	0	114	2.25833	0	11.921	0	0	0	0	0	0	0	0	0	0	0	0	0	0	0	0	16	34.144	0	0	0	0	0	0	0	0	0	0	0	0	0	0
1095	CARD_102172_TM_#07	CARD	aadA27	aad	aadA27	antibiotic inactivation enzyme	spectinomycin, streptomycin, aminoglycoside antibiotic	0000039, 0000040, 0000016	3000557	3004682	5	32	0	18	0.266667	0	2.01979	0	0	0	0	0	0	0	0	0	0	0	0	0	0	0	0	1	0.732582	0	0	0	0	0	0	0	0	0	0	0	0	0	0
1096	RESF_302534_TM_#01	RESF	vgaALC	vga	vgaALC	antibiotic target protection protein	pristinamycin IIA, madumycin II, griseoviridin, dalfopristin, pleuromutilin	3000669, 3000672, 3000673, 3000674, 3001317	3000185	3002830	5	365	0	171	3.04167	0	20.2225	0	0	0	0	0	0	0	0	0	0	0	0	0	0	0	0	0	0	4	5.83373	0	0	0	0	0	0	0	0	0	0	0	0
1097	CARD_100320_TM_#01	CARD	smeS	sme	smeS	protein(s) and two-component regulatory system modulating antibiotic efflux	antibiotic molecule	1000003.0	3000451	3003067	4	12908	0	12769	107.567	0	1165.59	0	0	0	0	0	0	0	0	0	0	0	0	0	0	0	0	0	0	2	0.270362	116	172.653	2	0.495834	0	0	1	0.199622	0	0	2	0.271594
1098	CARD_102128_TM_#05	CARD	CAT	CAT	chloramphenicol acetyltransferase (CAT)	antibiotic inactivation enzyme	phenicol antibiotic	3000387.0	3000557	3000122	3	2394	0	2214	19.95	0	202.455	0	0	0	0	0	0	0	0	0	0	0	0	0	0	0	0	0	0	151	156.017	0	0	0	0	0	0	0	0	0	0	0	0
1099	RESF_302968_TM_#02	RESF	tet(H)	tet	tet(H)	efflux pump complex or subunit conferring antibiotic resistance	tetracycline	51.0	3000159	3000175	4	252	0	182	2.1	0	17.3754	0	0	0	0	0	0	0	0	0	0	0	0	0	0	0	0	0	0	182	88.3925	0	0	0	0	0	0	0	0	0	0	0	0
1100	RESF_302968_TM_#03	RESF	tet(H)	tet	tet(H)	efflux pump complex or subunit conferring antibiotic resistance	tetracycline	51.0	3000159	3000175	4	39	0	32	0.325	0	2.95673	0	0	0	0	0	0	0	0	0	0	0	0	0	0	0	0	0	0	32	144.799	0	0	0	0	0	0	0	0	0	0	0	0
1101	CARD_102026_TM_#01	CARD	ileS	ile	Bifidobacterium bifidum ileS conferring resistance to mupirocin	antibiotic resistant gene variant or mutant	mupirocin	3000554.0	31	3003730	4	77	0	42	0.641667	0	4.1844	0	0	0	0	0	0	0	0	0	0	0	0	0	0	0	0	0	0	4	0.533069	0	0	0	0	0	0	0	0	0	0	0	0
1102	NCBI_204337_TM_#01	NCBI	acrB	acr	acrB	efflux pump complex or subunit conferring antibiotic resistance	antibiotic molecule	1000003.0	3000159	3000216	4	119	0	94	0.991667	0	8.64179	0	0	0	0	0	0	0	0	0	0	0	0	0	0	0	0	0	0	1	0.995661	0	0	0	0	0	0	0	0	0	0	0	0
1103	ARGA_401521_TM_#01	ARGA	vanSL	van	vanSL	protein(s) conferring antibiotic resistance via molecular bypass	glycopeptide antibiotic	3000081.0	3000012	3002938	6	44	0	16	0.366667	0	2.15349	0	0	0	0	0	0	0	0	0	0	0	0	0	0	0	0	0	0	16	2.04612	0	0	14	3.37944	0	0	0	0	0	0	0	0
1104	NCBI_205325_TM_#01	NCBI	catII	CAT	catII	antibiotic inactivation enzyme	azidamfenicol, chloramphenicol, thiamphenicol, phenicol antibiotic	3000382, 3000385, 3000456, 3000387	3000557	3002684	4	1842	0	698	15.35	0	84.0601	0	0	0	0	0	0	0	0	0	0	0	0	0	0	0	0	0	0	58	67.1818	0	0	0	0	0	0	120	205.308	0	0	0	0
1105	NCBI_205325_TM_#02	NCBI	catII	CAT	catII	antibiotic inactivation enzyme	azidamfenicol, chloramphenicol, thiamphenicol, phenicol antibiotic	3000382, 3000385, 3000456, 3000387	3000557	3002684	4	2821	0	842	23.5083	0	115.969	0	0	0	0	0	0	0	0	0	0	0	0	0	0	0	0	0	0	92	115.318	0	0	0	0	0	0	177	317.942	0	0	0	0
1106	NCBI_205325_TM_#04	NCBI	catII	CAT	catII	antibiotic inactivation enzyme	azidamfenicol, chloramphenicol, thiamphenicol, phenicol antibiotic	3000382, 3000385, 3000456, 3000387	3000557	3002684	4	2328	0	731	19.4	0	103.149	0	0	0	0	0	0	0	0	0	0	0	0	0	0	0	0	0	0	1	1.05662	0	0	0	0	0	0	140	231.431	0	0	0	0
1107	NCBI_205325_TM_#06	NCBI	catII	CAT	catII	antibiotic inactivation enzyme	azidamfenicol, chloramphenicol, thiamphenicol, phenicol antibiotic	3000382, 3000385, 3000456, 3000387	3000557	3002684	4	1766	0	447	14.7167	0	66.7202	0	0	0	0	0	0	0	0	0	0	0	0	0	0	0	0	0	0	14	24.5709	0	0	0	0	0	0	99	287.677	0	0	0	0
1108	CARD_100974_TM_#01	CARD	vanSN	van	vanSN	protein(s) conferring antibiotic resistance via molecular bypass	glycopeptide antibiotic	3000081.0	3000012	3002940	6	9	0	7	0.075	0	0.663103	0	0	0	0	0	0	0	0	0	0	0	0	0	0	0	0	0	0	7	0.887703	0	0	2	0.480549	0	0	0	0	0	0	0	0
1109	CARD_101850_TM_#01	CARD	smeB	sme	smeB	efflux pump complex or subunit conferring antibiotic resistance	antibiotic molecule	1000003.0	3000159	3003052	4	16832	0	16695	140.267	0	1523.96	0	0	0	0	0	0	0	0	0	0	0	0	0	0	0	0	0	0	0	0	91	135.452	0	0	0	0	0	0	0	0	0	0
1110	CARD_101416_TM_#01	CARD	smeA	sme	smeA	efflux pump complex or subunit conferring antibiotic resistance	antibiotic molecule	1000003.0	3000159	3003051	4	5258	0	5156	43.8167	0	470.675	0	0	0	0	0	0	0	0	0	0	0	0	0	0	0	0	0	0	0	0	93	139.166	2	0.50878	0	0	0	0	0	0	0	0
1111	CARD_100264_TM_#01	CARD	smeD	sme	smeD	efflux pump complex or subunit conferring antibiotic resistance	antibiotic molecule	1000003.0	3000159	3003055	4	16085	0	15981	134.042	0	1458.8	0	0	0	0	0	0	0	0	0	0	0	0	0	0	0	0	0	0	0	0	74	110.779	6	1.42931	0	0	0	0	0	0	0	0
1112	CARD_100960_TM_#03	CARD	APH(3')-IIc	APH	APH(3')-IIc	antibiotic inactivation enzyme	ribostamycin, butirosin, kanamycin A, gentamicin B, paromomycin, neomycin, G418, aminoglycoside antibiotic	0000021, 0000024, 0000049, 3000655, 3000657, 0000005, 3000653, 0000016	3000557	3002646	5	901	0	885	7.50833	0	80.7832	0	0	0	0	0	0	0	0	0	0	0	0	0	0	0	0	0	0	0	0	10	140.533	0	0	0	0	0	0	0	0	0	0
1113	CARD_100960_TM_#04	CARD	APH(3')-IIc	APH	APH(3')-IIc	antibiotic inactivation enzyme	ribostamycin, butirosin, kanamycin A, gentamicin B, paromomycin, neomycin, G418, aminoglycoside antibiotic	0000021, 0000024, 0000049, 3000655, 3000657, 0000005, 3000653, 0000016	3000557	3002646	5	12	0	9	0.1	0	0.863839	0	0	0	0	0	0	0	0	0	0	0	0	0	0	0	0	0	0	0	0	9	133.769	0	0	0	0	0	0	0	0	0	0
1114	CARD_100960_TM_#06	CARD	APH(3')-IIc	APH	APH(3')-IIc	antibiotic inactivation enzyme	ribostamycin, butirosin, kanamycin A, gentamicin B, paromomycin, neomycin, G418, aminoglycoside antibiotic	0000021, 0000024, 0000049, 3000655, 3000657, 0000005, 3000653, 0000016	3000557	3002646	5	1	0	1	0.00833333	0	0.0912871	0	0	0	0	0	0	0	0	0	0	0	0	0	0	0	0	0	0	0	0	1	26.1513	0	0	0	0	0	0	0	0	0	0
1115	CARD_100960_TM_#08	CARD	APH(3')-IIc	APH	APH(3')-IIc	antibiotic inactivation enzyme	ribostamycin, butirosin, kanamycin A, gentamicin B, paromomycin, neomycin, G418, aminoglycoside antibiotic	0000021, 0000024, 0000049, 3000655, 3000657, 0000005, 3000653, 0000016	3000557	3002646	5	592	0	585	4.93333	0	53.4005	0	0	0	0	0	0	0	0	0	0	0	0	0	0	0	0	0	0	0	0	6	111.354	0	0	0	0	0	0	0	0	0	0
1116	CARD_101189_TM_#01	CARD	smeC	sme	smeC	efflux pump complex or subunit conferring antibiotic resistance	antibiotic molecule	1000003.0	3000159	3003053	4	5699	0	5625	47.4917	0	513.472	0	0	0	0	0	0	0	0	0	0	0	0	0	0	0	0	0	0	0	0	69	103.351	0	0	0	0	0	0	0	0	0	0
1117	CARD_101518_TM_#01	CARD	L1	Kpn	L1 beta-lactamase	antibiotic inactivation enzyme	cephalosporin	32.0	3000557	3000582	7	2248	0	2235	18.7333	0	204.019	0	0	0	0	0	0	0	0	0	0	0	0	0	0	0	0	0	0	0	0	11	16.7892	0	0	0	0	0	0	0	0	0	0
1118	NCBI_200155_TM_#03	NCBI	L1	L1	L1 beta-lactamase	antibiotic inactivation enzyme	cephalosporin	32.0	3000557	3000582	7	201	0	200	1.675	0	18.2569	0	0	0	0	0	0	0	0	0	0	0	0	0	0	0	0	0	0	0	0	1	15.7624	0	0	0	0	0	0	0	0	0	0
1119	NCBI_200155_TM_#04	NCBI	L1	L1	L1 beta-lactamase	antibiotic inactivation enzyme	cephalosporin	32.0	3000557	3000582	7	1913	0	1908	15.9417	0	174.173	0	0	0	0	0	0	0	0	0	0	0	0	0	0	0	0	0	0	0	0	5	72.2849	0	0	0	0	0	0	0	0	0	0
1120	NCBI_200155_TM_#07	NCBI	L1	L1	L1 beta-lactamase	antibiotic inactivation enzyme	cephalosporin	32.0	3000557	3000582	7	2694	0	2683	22.45	0	244.917	0	0	0	0	0	0	0	0	0	0	0	0	0	0	0	0	0	0	0	0	10	140.053	0	0	0	0	0	0	0	0	0	0
1121	CARD_101290_TM_#03	CARD	MOX-5	MOX	MOX-5	antibiotic inactivation enzyme	cephalosporin, cephamycin, penam	0000032, 0000044, 3000008	3000557	3002188	8	28	0	27	0.233333	0	2.46567	0	0	0	0	0	0	0	0	0	0	0	0	0	0	0	0	0	0	0	0	0	0	1	7.49472	0	0	0	0	0	0	0	0
1122	CARD_101290_TM_#05	CARD	MOX-5	MOX	MOX-5	antibiotic inactivation enzyme	cephalosporin, cephamycin, penam	0000032, 0000044, 3000008	3000557	3002188	8	44	0	35	0.366667	0	3.2923	0	0	0	0	0	0	0	0	0	0	0	0	0	0	0	0	0	0	0	0	0	0	9	60.7146	0	0	0	0	0	0	0	0
1123	CARD_102169_TM_#01	CARD	MCR-9.1	MCR	MCR-9.1	gene altering cell wall charge	colistin A, colistin B, peptide antibiotic	3000622, 3000624, 3000053	3003580	3004684	5	1285	0	742	10.7083	0	80.6708	0	0	0	0	0	0	0	0	0	0	0	0	0	0	0	0	0	0	0	0	0	0	484	128.474	0	0	0	0	0	0	0	0
1124	NCBI_206013_TM_#01	NCBI	tet(E)	tet	tet(E)	efflux pump complex or subunit conferring antibiotic resistance	tetracycline	51.0	3000159	3000173	4	110	0	104	0.916667	0	9.50505	0	0	0	0	0	0	0	0	0	0	0	0	0	0	0	0	0	0	0	0	0	0	6	11.5953	0	0	0	0	0	0	0	0
1125	NCBI_206013_TM_#02	NCBI	tet(E)	tet	tet(E)	efflux pump complex or subunit conferring antibiotic resistance	tetracycline	51.0	3000159	3000173	4	198	0	170	1.65	0	15.7067	0	0	0	0	0	0	0	0	0	0	0	0	0	0	0	0	0	0	0	0	0	0	28	36.6434	0	0	0	0	0	0	0	0
1126	NCBI_206013_TM_#03	NCBI	tet(E)	tet	tet(E)	efflux pump complex or subunit conferring antibiotic resistance	tetracycline	51.0	3000159	3000173	4	134	0	99	1.11667	0	9.56023	0	0	0	0	0	0	0	0	0	0	0	0	0	0	0	0	0	0	0	0	0	0	35	122.144	0	0	0	0	0	0	0	0
1127	NCBI_206013_TM_#04	NCBI	tet(E)	tet	tet(E)	efflux pump complex or subunit conferring antibiotic resistance	tetracycline	51.0	3000159	3000173	4	57	0	45	0.475	0	4.24257	0	0	0	0	0	0	0	0	0	0	0	0	0	0	0	0	0	0	0	0	0	0	12	56.6514	0	0	0	0	0	0	0	0
1128	NCBI_206013_TM_#05	NCBI	tet(E)	tet	tet(E)	efflux pump complex or subunit conferring antibiotic resistance	tetracycline	51.0	3000159	3000173	4	261	0	211	2.175	0	19.7576	0	0	0	0	0	0	0	0	0	0	0	0	0	0	0	0	0	0	0	0	0	0	50	83.6036	0	0	0	0	0	0	0	0
1129	NCBI_206013_TM_#07	NCBI	tet(E)	tet	tet(E)	efflux pump complex or subunit conferring antibiotic resistance	tetracycline	51.0	3000159	3000173	4	126	0	104	1.05	0	9.68743	0	0	0	0	0	0	0	0	0	0	0	0	0	0	0	0	0	0	0	0	0	0	22	55.308	0	0	0	0	0	0	0	0
1130	RESF_302341_TM_#01	RESF	MCR-9.1	MCR	MCR-9.1	gene altering cell wall charge	colistin A, colistin B, peptide antibiotic	3000622, 3000624, 3000053	3003580	3004684	5	28	0	19	0.233333	0	1.87748	0	0	0	0	0	0	0	0	0	0	0	0	0	0	0	0	0	0	0	0	0	0	1	0.249504	0	0	0	0	0	0	0	0
1131	CARD_102328_TM_#01	CARD	cfrC	cfr	cfrC	antibiotic target modifying enzyme	chloramphenicol, florfenicol, lincosamide antibiotic, streptogramin antibiotic, oxazolidinone antibiotic, phenicol antibiotic	3000385, 3000461, 0000017, 0000026, 3000079, 3000387	3000519	3004146	8	316	0	312	2.63333	0	28.4808	0	0	0	0	0	0	0	0	0	0	0	0	0	0	0	0	0	0	0	0	0	0	4	1.01756	0	0	0	0	0	0	0	0
1132	CARD_100848_TM_#01	CARD	APH(2'')-Ig	APH	APH(2'')-Ig	antibiotic inactivation enzyme	amikacin, gentamicin C, sisomicin, netilmicin, kanamycin A, tobramycin, isepamicin, arbekacin, gentamicin B, aminoglycoside antibiotic	0000013, 0000014, 0000035, 0000038, 0000049, 0000052, 3000652, 3000654, 3000655, 0000016	3000557	3002669	5	1043	0	445	8.69167	0	48.0213	0	0	0	0	0	0	0	0	0	0	0	0	0	0	0	0	0	0	0	0	0	0	14	3.55786	0	0	72	14.2887	0	0	0	0
1133	CARD_100279_TM_#09	CARD	CepS	cep	CepS	antibiotic inactivation enzyme	cephalosporin	32.0	3000557	3003553	6	6641	0	6540	55.3417	0	596.979	0	0	0	0	0	0	0	0	0	0	0	0	0	0	0	0	0	0	0	0	0	0	30	80.1024	0	0	0	0	0	0	0	0
1134	CARD_100236_TM_#02	CARD	vanXYG	van	vanXYG	protein(s) conferring antibiotic resistance via molecular bypass	glycopeptide antibiotic	3000081.0	3000012	3003069	5	8	0	6	0.0666667	0	0.575893	0	0	0	0	0	0	0	0	0	0	0	0	0	0	0	0	0	0	0	0	0	0	6	11.2471	0	0	0	0	0	0	0	0
1135	NCBI_201387_TM_#03	NCBI	OXA	OXA	OXA beta-lactamase	antibiotic inactivation enzyme	carbapenem, cephalosporin, penam	0000020, 0000032, 3000008	3000557	3000017	5	35	0	32	0.291667	0	2.9317	0	0	0	0	0	0	0	0	0	0	0	0	0	0	0	0	0	0	0	0	0	0	3	73.0735	0	0	0	0	0	0	0	0
1136	NCBI_201387_TM_#04	NCBI	OXA	OXA	OXA beta-lactamase	antibiotic inactivation enzyme	carbapenem, cephalosporin, penam	0000020, 0000032, 3000008	3000557	3000017	5	136	0	119	1.13333	0	10.9605	0	0	0	0	0	0	0	0	0	0	0	0	0	0	0	0	0	0	0	0	0	0	17	41.6877	0	0	0	0	0	0	0	0
1137	NCBI_201387_TM_#06	NCBI	OXA	OXA	OXA beta-lactamase	antibiotic inactivation enzyme	carbapenem, cephalosporin, penam	0000020, 0000032, 3000008	3000557	3000017	5	8135	0	7955	67.7917	0	726.163	0	0	0	0	0	0	0	0	0	0	0	0	0	0	0	0	0	0	0	0	0	0	32	61.9056	0	0	0	0	0	0	0	0
[truncated: 292 more rows]
[truncated: 208 more columns]

## Sheet: Sheet2
order	Peptide_Marker_ID	Peptide_Marker_DB	Gene	Gene_Family	Original_Gene	Gene_Classification	Confers Resistance To	Confers-Resistance-To ARO	Phenotype_ARO	Gene_ARO	Gene Annotation Depth	Combined Abundance	Min	Max	Mean	Median	Std	TR001_count	TR001_RPKM	TR002_count	TR002_RPKM	TR004_count	TR004_RPKM	TR009_count	TR009_RPKM	TR010_count	TR010_RPKM	TR011_count	TR011_RPKM	TR012_count	TR012_RPKM	TR013_count	TR013_RPKM	TR020_count	TR020_RPKM	TR021_count	TR021_RPKM	TR022_count	TR022_RPKM	TR023_count	TR023_RPKM	TR024_count	TR024_RPKM	TR025_count	TR025_RPKM	TR041_count	TR041_RPKM	TR042_count	TR042_RPKM
[truncated: 780 more rows]
[truncated: 208 more columns]
