# Supplementary material for: From gene detection to resistome ecology: targeted hybrid capture in AMR surveillance
Source: mSphere. 2026 Jun 15;11(7):e00221-26. doi: 10.1128/msphere.00221-26 (PMC13410987; doi:10.1128/msphere.00221-26)
Supplement: Data S2 — Antimicrobial resistance genes for each database. [file msphere.00221-26-s0002.csv]

region_id	sets	count	Gene
1	ARGA	12	ADC; ampH; APH(3')-VIa; cmlA5; dfrD; FusF; OXA-9; SHV-52; tet(39); tet(A); vanSL; vanZA
2	CARD	310	AAC(2')-Ia; AAC(2')-IIa; AAC(6')-Ian; AAC(6')-Ib7; AAC(6')-Ic; AAC(6')-Iih; aadA27; aadA9; aadS; Abaf; AbaQ; abeM; abeS; acetyltransferase; ACI-1; acrA; AcrE; AcrF; AcrS; ACT-35; adeA; adeB; adeC; adeF; adeG; adeH; adeI; adeJ; adeK; adeL; adeN; adeR; adeS; ampC; ampC1; AmvA; ANT(4')-Ia; ANT(6)-Ia; ANT(6)-Ib; ANT(9)-Ia; APH(2'')-Ie; APH(2'')-Ig; APH(2'')-IIIa; APH(3')-IIb; APH(3')-IIc; APH(3')-VII…
3	NCBI	90	AAC(6')-29a; AAC(6')-31; AAC(6')-Ia; AAC(6')-Iak; AAC(6')-If; AAC(6')-Ii; AAC(6')-IIa; AAC(6')-Iid; AAC(6')-Il; AAC(6')-Im; aadA14; aadA6/aadA10; ANT(3''); ANT(3'')-Ia; ANT(6); APH(3'')-Ib; apmA; BcII; catA8; catB8; catI; catII; catP; CcrA; dfrA1; dfrA16; dfrA17; dfrA7; flo; GES; KPC; lnuA; lnuF; lsaA; mdfA; mecC; mecI; mel; mepA; mexX; msrA; NDM-14; oqxA; oqxB; OXA-12; OXA-21; OXA-256; OXA-416; …
4	RESF	59	AAC(3)-IIa; AAC(3)-IV; AAC(3)-VIa; aadA23; ACC-4; ANT(2'')-Ia; ANT(4')-Ib; ANT(4')-IIb; APH(2'')-If; APH(2'')-IIa; APH(3')-Ia; APH(3')-IIa; APH(3')-IIIa; APH(6)-Id; aphA15; Arr; arr-3; blaZ; cepA; CKO-1; cmlB1; dfrA12; dfrA13; EreA; ErmB; ErmF; ErmX; fexA; FosA2; FosA4; fusB; lnuG; LnuP; MCR-3.3; MCR-4.2; mphA; mphC; msrC; mupB; optrA; OXA-243; qacA; sul1; sul2; tet(40); tet(44); tet(45); tet(G);…
1/2	ARGA/CARD	0
1/3	ARGA/NCBI	0
1/4	ARGA/RESF	0
2/3	CARD/NCBI	12	AAC(6'); acrB; CAT; D-Ala-D-Lac_ligase; fosfomycin_thiol_transferase; L1; OXA; qacE; vanHD; vanSC; vanYA; vanYD
2/4	CARD/RESF	6	CTX-M; ErmA; ErmT; MCR-9.1; mphB; vanXYC
3/4	NCBI/RESF	4	AAC(6')-Ie-APH(2'')-Ia; dfr; mecA; tet(L)
1/2/3	ARGA/CARD/NCBI	0
1/2/4	ARGA/CARD/RESF	0
1/3/4	ARGA/NCBI/RESF	0
2/3/4	CARD/NCBI/RESF	0
1/2/3/4	ARGA/CARD/NCBI/RESF	0
