# Supplementary material for: From gene detection to resistome ecology: targeted hybrid capture in AMR surveillance
Source: mSphere. 2026 Jun 15;11(7):e00221-26. doi: 10.1128/msphere.00221-26 (PMC13410987; doi:10.1128/msphere.00221-26)
Supplement: Data S3 — Antimicrobial resistance gene families for each database. [file msphere.00221-26-s0003.csv]

region_id,"sets","count","Gene_Family";;;;;;;;;;;;;;;;;;;;;;;;;;;;;;;;;;;;;;;;;;;;;;;;;;;;;;;;;;;;;;;;;;;;;;;;;;;;;;;;;;;;;;;;;;
1,"ARGA",1,"ADC";;;;;;;;;;;;;;;;;;;;;;;;;;;;;;;;;;;;;;;;;;;;;;;;;;;;;;;;;;;;;;;;;;;;;;;;;;;;;;;;;;;;;;;;;;
2,"CARD",91,"Aba; abe; ACI; ACT; ade; Amv; arl; arm; arn; Axy; bac; bae; bas; bcr; BJP; BRP; BUT; CARB; CAU; CblA; cdeA; ceo; cfr; Cfx; class_C_beta-lactamase; clb; cmx; CMY; Cph; cpr; cpx; Crc; CRP; DES; DHA; efflux_pump_complex; efm; efr; eme; emr; ept; evg; FONA; gad; H-NS; ICR-Mo; ile; kdp; Kpn; LAP; lmr; Lps; Lpt; mar; mdt; mef; Mef(En2); mgr; MOX; mpr; msb; Mux; nor; Omp; Opm; Opr; Par; pat…
3,"NCBI",13,"apm; CcrA; flo; GES; KPC; L1; mdf; mel; oqx; PDC; PER; ROB;" VEB""";;;;;;;;;;;;;;;;;;;;;;;;;;;;;;;;;;;;;;;;;;;;;;;;;;;;;;;;;;;;;;;;;;;;;;;;;;;;;;
4,"RESF",6,"ACC; bla; CKO; fex; Lnu;" optr""";;;;;;;;;;;;;;;;;;;;;;;;;;;;;;;;;;;;;;;;;;;;;;;;;;;;;;;;;;;;;;;;;;;;;;;;;;;;;;;;;;;;;
1/2,"ARGA/CARD",1,"amp";;;;;;;;;;;;;;;;;;;;;;;;;;;;;;;;;;;;;;;;;;;;;;;;;;;;;;;;;;;;;;;;;;;;;;;;;;;;;;;;;;;;;;;;;;
1/3,"ARGA/NCBI",1,"SHV";;;;;;;;;;;;;;;;;;;;;;;;;;;;;;;;;;;;;;;;;;;;;;;;;;;;;;;;;;;;;;;;;;;;;;;;;;;;;;;;;;;;;;;;;;
1/4,"ARGA/RESF",0,"";;;;;;;;;;;;;;;;;;;;;;;;;;;;;;;;;;;;;;;;;;;;;;;;;;;;;;;;;;;;;;;;;;;;;;;;;;;;;;;;;;;;;;;;;;
2/3,"CARD/NCBI",11,"acr; Bc; CAT; D-Ala-D-Lac_ligase; lsa; mep; Mex; NDM; pmr; Qnr;" SAT""";;;;;;;;;;;;;;;;;;;;;;;;;;;;;;;;;;;;;;;;;;;;;;;;;;;;;;;;;;;;;;;;;;;;;;;;;;;;;;;;
2/4,"CARD/RESF",10,"arr; cep; CTX-M; Ere; Erm; MCR; mph; mup; sul;" vga""";;;;;;;;;;;;;;;;;;;;;;;;;;;;;;;;;;;;;;;;;;;;;;;;;;;;;;;;;;;;;;;;;;;;;;;;;;;;;;;;;
3/4,"NCBI/RESF",0,"";;;;;;;;;;;;;;;;;;;;;;;;;;;;;;;;;;;;;;;;;;;;;;;;;;;;;;;;;;;;;;;;;;;;;;;;;;;;;;;;;;;;;;;;;;
1/2/3,"ARGA/CARD/NCBI",0,"";;;;;;;;;;;;;;;;;;;;;;;;;;;;;;;;;;;;;;;;;;;;;;;;;;;;;;;;;;;;;;;;;;;;;;;;;;;;;;;;;;;;;;;;;;
1/2/4,"ARGA/CARD/RESF",2,"cml;" fus""";;;;;;;;;;;;;;;;;;;;;;;;;;;;;;;;;;;;;;;;;;;;;;;;;;;;;;;;;;;;;;;;;;;;;;;;;;;;;;;;;;;;;;;;;
1/3/4,"ARGA/NCBI/RESF",0,"";;;;;;;;;;;;;;;;;;;;;;;;;;;;;;;;;;;;;;;;;;;;;;;;;;;;;;;;;;;;;;;;;;;;;;;;;;;;;;;;;;;;;;;;;;
2/3/4,"CARD/NCBI/RESF",9,"AAC; aad; ANT; Fos; lnu; mec; msr; qac;" VIM""";;;;;;;;;;;;;;;;;;;;;;;;;;;;;;;;;;;;;;;;;;;;;;;;;;;;;;;;;;;;;;;;;;;;;;;;;;;;;;;;;;
1/2/3/4,"ARGA/CARD/NCBI/RESF",5,"APH; dfr; OXA; tet;" van""";;;;;;;;;;;;;;;;;;;;;;;;;;;;;;;;;;;;;;;;;;;;;;;;;;;;;;;;;;;;;;;;;;;;;;;;;;;;;;;;;;;;;;
